# Supplementary material for: (E)-2-(Benzyl­imino­meth­yl)-4,6-dibromo­phenol
Source: Acta Crystallogr Sect E Struct Rep Online. 2008 Jul 5;64(Pt 8):o1398. doi: 10.1107/S1600536808019247 (PMC2962031; doi:10.1107/S1600536808019247)
Supplement: Supplementary file 2 [file e-64-o1398-Isup2.hkl]

# 
# h,k,l, Fc-squared, Fo-squared, sigma(Fo-squared) and status flag 
# 
data_I
_shelx_title ' tref in P2(1)/c' 
_shelx_refln_list_code          4 
_shelx_F_calc_maximum      306.03 
_exptl_crystal_F_000       724.00 
_reflns_d_resolution_high  0.7664 
 
loop_ 
 _symmetry_equiv_pos_as_xyz 
 'x, y, z' 
 '-x, y+1/2, -z+1/2' 
 '-x, -y, -z' 
 'x, -y-1/2, z-1/2' 
 
_cell_length_a    12.0856 
_cell_length_b     8.3262 
_cell_length_c    13.5762 
_cell_angle_alpha  90.000 
_cell_angle_beta   93.126 
_cell_angle_gamma  90.000 
 
_shelx_F_squared_multiplier     1.000 
 
loop_ 
 _refln_index_h 
 _refln_index_k 
 _refln_index_l 
 _refln_F_squared_calc 
 _refln_F_squared_meas 
 _refln_F_squared_sigma 
 _refln_observed_status 
   1   0   0    11180.55     9812.12    302.82 o 
   2   0   0    10405.89     9387.77    605.78 o 
   3   0   0    19824.01    19910.30    351.13 o 
   4   0   0     5876.90     5947.00    105.61 o 
   5   0   0     5656.02     5683.04    101.25 o 
   6   0   0      976.83     1070.85     21.25 o 
   7   0   0      133.11      127.51      6.15 o 
   8   0   0      844.39      874.52     19.20 o 
   9   0   0     3416.62     3659.01     67.26 o 
  10   0   0     1128.48     1134.88     32.90 o 
  11   0   0      809.65      873.70     21.24 o 
  12   0   0     2464.00     2486.14     48.40 o 
  13   0   0       14.10       21.46     26.92 o 
  14   0   0      354.37      421.68     22.01 o 
  15   0   0        2.15       22.00     15.98 o 
   1   1   0      252.93      268.29      8.39 o 
   2   1   0     3012.10     3160.39     43.74 o 
   3   1   0     1231.50     1238.98     18.01 o 
   4   1   0        2.64        6.25      1.91 o 
   5   1   0     1771.58     1873.30     26.88 o 
   6   1   0       50.58       40.53      5.26 o 
   7   1   0      223.70      236.30      6.82 o 
   8   1   0        8.12       13.83      3.34 o 
   9   1   0       45.85       44.91      4.75 o 
  10   1   0       12.97       15.48      5.23 o 
  11   1   0       42.25       50.11      7.00 o 
  12   1   0       32.61       30.56      8.87 o 
  13   1   0        4.81       18.19      8.68 o 
  14   1   0        0.05       10.76      9.15 o 
  15   1   0       59.81       71.81     14.75 o 
   0   2   0    17373.87    16919.52    366.61 o 
   1   2   0     2214.96     2182.64     30.10 o 
   2   2   0    93655.32    91217.01   4523.97 o 
   3   2   0    17392.45    17401.33    236.73 o 
   4   2   0       47.24       42.38      3.59 o 
   5   2   0     3501.84     3307.61     42.11 o 
   6   2   0       45.45       79.90      4.16 o 
   7   2   0      255.96      265.75      6.51 o 
   8   2   0       69.59       65.34      4.32 o 
   9   2   0     1394.36     1330.81     21.39 o 
  10   2   0     1542.77     1428.90     23.20 o 
  11   2   0      529.92      555.37     13.43 o 
  12   2   0      883.50      900.42     17.57 o 
  13   2   0       50.55       57.75      9.48 o 
  14   2   0      527.64      564.29     17.58 o 
  15   2   0       67.62       61.64     11.87 o 
   1   3   0     3078.01     3266.25     44.95 o 
   2   3   0      648.86      698.60      9.62 o 
   3   3   0     4683.29     4949.35     67.99 o 
   4   3   0      789.80      900.85     13.83 o 
   5   3   0      394.60      329.98      7.01 o 
   6   3   0       31.11       36.02      6.57 o 
   7   3   0      255.76      232.61      6.87 o 
   8   3   0      227.42      226.76      7.30 o 
   9   3   0       54.54       44.91      6.20 o 
  10   3   0       70.06       62.19      6.89 o 
  11   3   0       21.49       21.21      8.58 o 
  12   3   0       23.38       23.55      9.35 o 
  13   3   0       59.93       50.91     10.66 o 
  14   3   0       22.08       21.74     11.09 o 
  15   3   0       38.75       51.44     20.87 o 
   0   4   0    15865.97    15659.24    276.01 o 
   1   4   0     1419.46     1454.62     19.05 o 
   2   4   0     2742.38     2701.63     51.46 o 
   3   4   0     2713.38     2557.02     35.97 o 
   4   4   0     6741.16     6848.52     94.17 o 
   5   4   0     2788.11     2700.13     38.35 o 
   6   4   0      670.71      648.85     11.86 o 
   7   4   0       25.32       25.76      4.92 o 
   8   4   0       13.34       15.68      6.78 o 
   9   4   0      349.55      354.80     11.97 o 
  10   4   0        8.87       20.56      7.71 o 
  11   4   0      436.55      402.30     14.30 o 
  12   4   0      527.33      500.00     16.25 o 
  13   4   0        1.23       -2.03     10.40 o 
  14   4   0      274.53      295.55     14.75 o 
   1   5   0     4297.68     4503.03     56.95 o 
   2   5   0      213.61      234.52      5.88 o 
   3   5   0      573.55      541.92      9.79 o 
   4   5   0      168.80      188.49      5.89 o 
   5   5   0      241.01      225.33      8.49 o 
   6   5   0        1.94        3.66      7.19 o 
   7   5   0      156.84      152.70      8.15 o 
   8   5   0       35.43       26.98      7.78 o 
   9   5   0       51.49       49.19      8.51 o 
  10   5   0       79.84       71.81      9.02 o 
  11   5   0       55.49       57.07     10.20 o 
  12   5   0       31.99       19.10     10.78 o 
  13   5   0       35.04       20.25     11.80 o 
   0   6   0     1637.99     1536.48     36.26 o 
   1   6   0      168.73      183.45      5.99 o 
   2   6   0     1463.47     1382.51     22.20 o 
   3   6   0     1413.18     1357.54     20.77 o 
   4   6   0       34.27       58.81      9.88 o 
   5   6   0      325.77      311.24     14.14 o 
   6   6   0       43.84       31.56      7.14 o 
   7   6   0      171.97      147.85      8.93 o 
   8   6   0      500.98      448.87     17.26 o 
   9   6   0      387.44      370.94     24.34 o 
  10   6   0       16.98       26.67     10.24 o 
  11   6   0       62.32       70.33     11.57 o 
  12   6   0      106.10      129.13     12.72 o 
  13   6   0        1.34        8.40     12.93 o 
   1   7   0      830.37      811.24     15.93 o 
   2   7   0       52.88       52.62      6.49 o 
   3   7   0      256.89      254.80     10.27 o 
   4   7   0        2.16        9.09      6.87 o 
   5   7   0       43.54       37.61      7.61 o 
   6   7   0       43.26       50.48      8.55 o 
   7   7   0        1.06       -0.11      8.57 o 
   8   7   0        1.69        2.02      9.16 o 
   9   7   0       16.58        8.07     11.72 o 
  10   7   0       24.04        5.17     11.79 o 
  11   7   0       34.82       37.20     13.77 o 
  12   7   0       10.50       -0.29     14.94 o 
   0   8   0      562.41      537.96     26.89 o 
   1   8   0      127.52      120.58      8.59 o 
   2   8   0      139.45      121.15      9.50 o 
   3   8   0      314.22      313.37     11.57 o 
   4   8   0       20.51       22.35      7.60 o 
   5   8   0      232.31      210.81     13.77 o 
   6   8   0      518.22      501.11     16.14 o 
   7   8   0       54.04       75.87     10.34 o 
   8   8   0        3.22       -4.42     11.30 o 
   9   8   0        2.38        5.59     13.88 o 
  10   8   0        1.59       -8.05     11.91 o 
   1   9   0       21.41       15.72     11.99 o 
   2   9   0       27.86        9.15     12.89 o 
   3   9   0      118.49      129.59     14.72 o 
   4   9   0       67.49       64.54     11.53 o 
   5   9   0        0.61       -9.88      9.88 o 
   6   9   0       12.19        5.93     11.00 o 
   7   9   0        1.65       -5.74     11.77 o 
   8   9   0        0.44       -5.15     12.57 o 
   0  10   0      135.16      183.92     24.01 o 
   1  10   0       10.72       10.84     15.01 o 
   2  10   0       27.58       27.86     14.44 o 
   3  10   0      110.77      123.52     21.27 o 
   4  10   0       82.88       98.69     21.06 o 
   5  10   0        7.25       16.48     15.95 o 
   6  10   0       52.25       89.39     30.53 o 
 -15   1   1        0.18       -2.66     13.94 o 
 -14   1   1      142.51      156.40     11.41 o 
 -13   1   1      116.36      134.81      9.64 o 
 -12   1   1       23.13       39.70      7.28 o 
 -11   1   1       35.19       31.00      6.94 o 
 -10   1   1      941.41      935.24     15.18 o 
  -9   1   1      579.68      554.31     10.66 o 
  -8   1   1     3041.83     2974.28     38.84 o 
  -7   1   1     9478.52     9010.75    113.33 o 
  -6   1   1      171.87      196.32      8.21 o 
  -5   1   1    27903.53    27651.34    344.40 o 
  -4   1   1    12213.94    12484.86    155.76 o 
  -3   1   1    28550.55    27673.35    716.92 o 
  -2   1   1    11439.12    11663.83    145.39 o 
  -1   1   1     3595.51     3772.64     52.93 o 
   0   1   1     2651.54     2813.40     39.09 o 
   1   1   1     1754.35     1729.06     60.51 o 
   2   1   1     1629.36     1643.82     23.15 o 
   3   1   1      699.77      703.50     12.87 o 
   4   1   1     5396.45     5396.60     67.82 o 
   5   1   1    13339.00    13057.64    163.00 o 
   6   1   1     3048.39     3194.67     41.00 o 
   7   1   1    14004.28    13769.10    172.28 o 
   8   1   1       20.80       14.38      3.89 o 
   9   1   1     4309.44     4261.83     54.97 o 
  10   1   1      664.33      633.97     12.01 o 
  11   1   1      560.19      594.01     13.55 o 
  12   1   1       54.55       66.67      8.16 o 
  13   1   1       17.59       32.38      8.46 o 
  14   1   1       10.79       15.50     10.70 o 
  15   1   1        1.38       21.98     14.40 o 
 -15   2   1       12.07       33.83     12.25 o 
 -14   2   1        0.07        2.62     10.31 o 
 -13   2   1        0.27       11.29      9.78 o 
 -12   2   1      205.44      177.23     10.06 o 
 -11   2   1      114.27       98.78      7.80 o 
 -10   2   1        9.08        0.05      6.14 o 
  -9   2   1      250.93      245.06     11.90 o 
  -8   2   1      148.80      137.78      6.32 o 
  -7   2   1        0.46        0.07      3.93 o 
  -6   2   1      739.13      687.32     10.46 o 
  -5   2   1      151.48      172.79      4.79 o 
  -4   2   1      885.01      878.97     13.08 o 
  -3   2   1     3283.75     3385.82     46.75 o 
  -2   2   1     5953.21     6185.86    134.14 o 
  -1   2   1    15197.47    16025.74    248.81 o 
   0   2   1     3266.91     3374.93     65.94 o 
   1   2   1     6928.23     7145.24    127.52 o 
   2   2   1       95.29       87.37      2.79 o 
   3   2   1     3496.88     3599.83     49.62 o 
   4   2   1      323.00      336.52      5.66 o 
   5   2   1      531.03      604.78      9.22 o 
   6   2   1      415.63      347.93      6.76 o 
   7   2   1        0.09        0.57      3.20 o 
   8   2   1      672.76      657.63     12.23 o 
   9   2   1        3.21        2.53      4.23 o 
  10   2   1      270.17      269.01     10.63 o 
  11   2   1       25.67       17.85      9.29 o 
  12   2   1       20.09       29.21      9.13 o 
  13   2   1        0.09       17.50      8.72 o 
  14   2   1       19.18       19.81     10.27 o 
  15   2   1       23.30       30.91     11.74 o 
 -15   3   1        2.44       16.89     13.56 o 
 -14   3   1       73.07       88.83     13.27 o 
 -13   3   1      109.09      122.04     10.99 o 
 -12   3   1        2.77       -3.53      8.97 o 
 -11   3   1      209.76      171.73      9.94 o 
 -10   3   1     1338.31     1234.57     23.48 o 
  -9   3   1      683.58      675.73     13.30 o 
  -8   3   1     1216.03     1152.52     18.65 o 
  -7   3   1     5404.91     5121.95     71.22 o 
  -6   3   1        2.24       12.65      3.81 o 
  -5   3   1    13448.54    12791.92    159.81 o 
  -4   3   1      371.97      287.20      5.69 o 
  -3   3   1     6937.79     7276.13     99.80 o 
  -2   3   1    15725.45    16172.79    220.77 o 
  -1   3   1       46.64       61.45      3.76 o 
   0   3   1     2673.59     2726.22     42.36 o 
   1   3   1      167.76      172.09      3.79 o 
   2   3   1     1207.52     1225.33     17.64 o 
   3   3   1      311.89      324.12     10.47 o 
   4   3   1     9025.66     9248.94    126.55 o 
   5   3   1     4300.32     4272.75     66.32 o 
   6   3   1      974.61      954.62     15.36 o 
   7   3   1     6680.25     6465.44     89.58 o 
   8   3   1      220.35      199.01      7.25 o 
   9   3   1     3112.22     3039.24     43.96 o 
  10   3   1      462.50      422.66     11.64 o 
  11   3   1      112.30      122.11      8.38 o 
  12   3   1      410.87      383.33     19.18 o 
  13   3   1       40.08       46.07     10.66 o 
  14   3   1       72.17       86.21     23.94 o 
  15   3   1       10.14        7.81     11.65 o 
 -14   4   1        9.32       27.66     12.24 o 
 -13   4   1        4.59       -9.67     10.97 o 
 -12   4   1        0.77       -3.51      9.54 o 
 -11   4   1       13.87        7.91     17.37 o 
 -10   4   1      314.29      261.30     10.92 o 
  -9   4   1       65.56       45.07      7.39 o 
  -8   4   1      366.72      339.53     14.93 o 
  -7   4   1       34.30       32.86      5.92 o 
  -6   4   1      516.06      469.32      9.55 o 
  -5   4   1      650.46      659.51     11.30 o 
  -4   4   1     3999.95     4122.66     57.25 o 
  -3   4   1     3318.77     3275.18     45.95 o 
  -2   4   1     2627.02     2689.41     41.81 o 
  -1   4   1      513.80      521.73      8.57 o 
   0   4   1     1913.35     1958.26     27.71 o 
   1   4   1      231.74      247.13      4.94 o 
   2   4   1      695.80      674.82      9.69 o 
   3   4   1      264.69      290.43      7.34 o 
   4   4   1      385.82      364.19      8.29 o 
   5   4   1      455.83      469.60     11.65 o 
   6   4   1     1370.51     1397.17     23.86 o 
   7   4   1      115.06      119.70      5.79 o 
   8   4   1      679.85      638.77     12.97 o 
   9   4   1       38.65       35.55      6.40 o 
  10   4   1      140.21      132.66     13.36 o 
  11   4   1        0.05       -4.96      8.91 o 
  12   4   1      100.49       95.30     10.36 o 
  13   4   1        6.80        5.59     10.47 o 
  14   4   1       62.49       61.13     11.49 o 
 -13   5   1      142.91      111.33     12.48 o 
 -12   5   1       40.23       35.97     11.55 o 
 -11   5   1      116.43       95.33     10.85 o 
 -10   5   1      346.01      331.84     13.10 o 
  -9   5   1       78.82      104.37      8.97 o 
  -8   5   1      964.87      986.31     24.84 o 
  -7   5   1     3051.04     2954.73     48.19 o 
  -6   5   1      263.90      252.73      8.96 o 
  -5   5   1     2462.20     2495.29     40.52 o 
  -4   5   1     2299.31     2194.46     42.85 o 
  -3   5   1      208.94      191.97      5.86 o 
  -2   5   1     1432.07     1284.46     28.78 o 
  -1   5   1       26.05       34.09      3.01 o 
   0   5   1     1873.13     1859.26     45.42 o 
   1   5   1     1310.94     1350.31     18.15 o 
   2   5   1     1908.66     1991.33     28.38 o 
   3   5   1        9.89       14.42      7.55 o 
   4   5   1     1963.51     1885.93     27.68 o 
   5   5   1     1366.27     1420.17     21.88 o 
   6   5   1      589.93      570.72     11.40 o 
   7   5   1     1846.85     1835.75     36.48 o 
   8   5   1       65.63       60.67      7.70 o 
   9   5   1      563.18      561.60     15.48 o 
  10   5   1      809.67      751.21     18.31 o 
  11   5   1       15.88       18.97     12.54 o 
  12   5   1       88.75      103.40     11.76 o 
  13   5   1       20.92       13.11     11.85 o 
 -13   6   1        6.37       -4.93     11.97 o 
 -12   6   1        7.47        4.67     12.07 o 
 -11   6   1       13.59       17.25     10.70 o 
 -10   6   1       14.95       15.56     10.44 o 
  -9   6   1       47.46       42.89      9.83 o 
  -8   6   1      203.55      192.44      9.89 o 
  -7   6   1       40.83       57.55      7.85 o 
  -6   6   1     1530.25     1540.66     27.63 o 
  -5   6   1     1239.04     1155.50     26.13 o 
  -4   6   1      812.75      801.96     16.18 o 
  -3   6   1      193.90      188.58      8.27 o 
  -2   6   1      554.97      597.14     11.21 o 
  -1   6   1      119.29      120.33      4.84 o 
   0   6   1      201.76      198.09      5.75 o 
   1   6   1        6.34       12.33      4.13 o 
   2   6   1      465.01      484.07      9.79 o 
   3   6   1        4.84        6.80      4.52 o 
   4   6   1      520.43      541.58     11.26 o 
   5   6   1       29.94       24.15      6.65 o 
   6   6   1      354.08      347.77     12.21 o 
   7   6   1        0.64       13.16      7.54 o 
   8   6   1      230.59      238.52     10.42 o 
   9   6   1       10.90       -1.03      9.87 o 
  10   6   1       89.04       81.34     10.23 o 
  11   6   1        7.98       -6.85     10.43 o 
  12   6   1       39.93       37.33     11.71 o 
  13   6   1        0.77       14.44     14.85 o 
 -12   7   1       18.46       21.07     20.46 o 
 -11   7   1       57.69       32.49     12.69 o 
 -10   7   1      244.14      238.28     23.35 o 
  -9   7   1       12.17        4.91     12.20 o 
  -8   7   1      400.07      405.14     14.41 o 
  -7   7   1      257.65      280.49     11.88 o 
  -6   7   1        0.32        5.16      7.63 o 
  -5   7   1      680.20      692.38     16.25 o 
  -4   7   1      248.21      250.98      9.24 o 
  -3   7   1       20.67       17.40      6.24 o 
  -2   7   1     1126.94     1161.97     21.07 o 
  -1   7   1      909.44      973.74     18.48 o 
   0   7   1      143.16      144.94      6.78 o 
   1   7   1      340.69      380.22      9.27 o 
   2   7   1       82.65       89.41      5.78 o 
   3   7   1       56.47       57.82      7.74 o 
   4   7   1      560.02      586.52     14.03 o 
   5   7   1       77.14       81.24     10.20 o 
   6   7   1      160.95      165.58      9.42 o 
   7   7   1      424.97      415.38     14.32 o 
   8   7   1       62.68       73.40     11.87 o 
   9   7   1      101.28      101.18     14.51 o 
  10   7   1      104.65      101.15     12.11 o 
  11   7   1        1.70       -3.10     11.88 o 
 -10   8   1        0.54      -14.76     14.76 o 
  -9   8   1      137.97      142.42     14.62 o 
  -8   8   1      245.51      244.60     13.09 o 
  -7   8   1       45.52       26.76     12.18 o 
  -6   8   1      237.01      216.69     11.04 o 
  -5   8   1      132.29      108.77      9.23 o 
  -4   8   1      179.37      175.21     11.02 o 
  -3   8   1      189.19      202.96      9.25 o 
  -2   8   1       41.71       54.36     12.97 o 
  -1   8   1       19.65        8.35      7.86 o 
   0   8   1       16.88       14.67      7.73 o 
   1   8   1        0.08       13.19     10.03 o 
   2   8   1       27.85       23.76      7.99 o 
   3   8   1        0.21       -3.90      7.21 o 
   4   8   1      138.18      150.37      9.54 o 
   5   8   1       44.89       53.28      9.02 o 
   6   8   1       37.15       43.23      9.75 o 
   7   8   1        1.42       -5.05     10.49 o 
   8   8   1       36.94       34.21     10.72 o 
   9   8   1        4.81       -8.45     18.31 o 
  10   8   1       44.13       47.82     12.61 o 
  -8   9   1       39.16       54.11     18.01 o 
  -7   9   1       11.17       -2.96     13.20 o 
  -6   9   1        3.87       -4.81     11.04 o 
  -5   9   1       65.05       84.30     10.50 o 
  -4   9   1      118.45       99.36     11.59 o 
  -3   9   1        1.10        3.14      9.76 o 
  -2   9   1       14.19        2.17     13.32 o 
  -1   9   1      101.51      111.17     13.22 o 
   0   9   1       13.46       33.20     12.69 o 
   1   9   1      327.33      344.00     32.05 o 
   2   9   1      184.56      173.63     15.04 o 
   3   9   1       40.43       27.15     13.62 o 
   4   9   1       74.98      104.31     17.46 o 
   5   9   1       32.49       19.68     10.51 o 
   6   9   1        3.37       -0.16     13.36 o 
   7   9   1       47.32       40.96     12.05 o 
   8   9   1        0.91       -8.77     16.29 o 
  -6  10   1       25.72       21.85     16.25 o 
  -5  10   1        0.89      -15.65     15.65 o 
  -4  10   1       19.33       34.26     23.11 o 
  -3  10   1       37.46       27.12     15.72 o 
  -2  10   1        1.53      -17.54     17.54 o 
  -1  10   1       27.16       32.31     22.82 o 
   0  10   1        0.96       -7.09     14.72 o 
   1  10   1        6.22       -2.71     13.90 o 
   2  10   1        1.88       13.19     14.10 o 
   3  10   1        3.63       -7.78     14.72 o 
   4  10   1        0.89      -21.51     21.51 o 
   5  10   1        9.47       -3.05     19.01 o 
 -15   0   2      413.10      408.99     29.35 o 
 -14   0   2      515.66      552.38     25.33 o 
 -13   0   2        8.75       14.18     19.67 o 
 -12   0   2     1078.00     1100.66     25.74 o 
 -11   0   2      605.60      659.18     17.84 o 
 -10   0   2     1670.45     1558.63     52.58 o 
  -9   0   2     3743.26     3918.09     88.17 o 
  -8   0   2      163.39      172.25      9.23 o 
  -7   0   2     6078.53     5990.05    132.25 o 
  -6   0   2      259.90      274.36     10.15 o 
  -5   0   2      783.02      842.34     20.77 o 
  -4   0   2        9.43        2.42      2.73 o 
  -3   0   2      617.25      543.09     30.50 o 
  -2   0   2    10211.19     9396.82    204.72 o 
  -1   0   2      116.30      103.78     10.35 o 
   0   0   2      568.51      682.25     12.57 o 
   1   0   2      302.19      309.38     14.18 o 
   2   0   2    49212.95    52340.25   1336.15 o 
   3   0   2     5305.85     5407.41     96.00 o 
   4   0   2    19194.55    20356.83    688.78 o 
   5   0   2     8113.94     7525.04    133.57 o 
   6   0   2      335.09      314.57     15.76 o 
   7   0   2     1235.91     1184.50     23.71 o 
   8   0   2        4.54        0.37      5.40 o 
   9   0   2       19.60       53.60     29.38 o 
  10   0   2       51.74       56.26      7.91 o 
  11   0   2      640.12      716.17     19.07 o 
  12   0   2      647.64      640.57     40.83 o 
  13   0   2        2.64       -6.33     16.80 o 
  14   0   2      439.55      515.07     24.49 o 
  15   0   2        0.16       17.36     17.72 o 
 -15   1   2        0.04        8.95     15.19 o 
 -14   1   2        0.02       10.97     10.36 o 
 -13   1   2       17.83       18.15      9.14 o 
 -12   1   2       31.75       35.13      7.61 o 
 -11   1   2       72.57       83.64      6.31 o 
 -10   1   2       51.88       59.64      5.81 o 
  -9   1   2       65.58       81.71      5.32 o 
  -8   1   2      290.78      339.10      7.99 o 
  -7   1   2     1716.78     1727.76     23.27 o 
  -6   1   2     1546.10     1656.65     28.56 o 
  -5   1   2      669.65      718.01     11.54 o 
  -4   1   2      428.61      418.81      7.25 o 
  -3   1   2      295.69      291.14      4.70 o 
  -2   1   2     3719.19     3912.98     53.93 o 
  -1   1   2     4566.42     4898.72     82.01 o 
   0   1   2     1828.00     1859.91     28.79 o 
   1   1   2      333.48      379.57      6.64 o 
   2   1   2     1169.92     1160.89     15.35 o 
   3   1   2       67.02       74.44      2.75 o 
   4   1   2      382.21      388.84      6.20 o 
   5   1   2       32.54       23.94      2.55 o 
   6   1   2      567.41      592.83      9.86 o 
   7   1   2      349.84      331.76      7.12 o 
   8   1   2      132.10      144.62      5.13 o 
   9   1   2       12.78       12.08      4.55 o 
  10   1   2       93.72       99.29      5.90 o 
  11   1   2      447.54      430.55     12.41 o 
  12   1   2      131.10      126.71     11.11 o 
  13   1   2        0.60       11.04      8.51 o 
  14   1   2        8.07       22.89     11.51 o 
  15   1   2        7.43        4.63     12.29 o 
 -15   2   2       21.38       27.57     12.28 o 
 -14   2   2       80.41      120.30     13.46 o 
 -13   2   2      139.74      128.86     11.90 o 
 -12   2   2     1330.61     1331.98     31.99 o 
 -11   2   2      339.74      362.35     12.46 o 
 -10   2   2     1321.66     1270.45     21.18 o 
  -9   2   2     3302.32     3211.65     44.78 o 
  -8   2   2      704.50      678.48     11.33 o 
  -7   2   2     4647.63     4448.13     78.98 o 
  -6   2   2      482.94      474.19      8.78 o 
  -5   2   2      696.73      704.81     10.25 o 
  -4   2   2       27.15       32.57      3.41 o 
  -3   2   2      488.44      452.88      6.57 o 
  -2   2   2      442.21      537.54      8.23 o 
  -1   2   2     2293.48     2388.12     36.91 o 
   0   2   2    30464.18    31159.93    424.68 o 
   1   2   2        0.73       -1.55      3.99 o 
   2   2   2    19613.03    19366.89    264.73 o 
   3   2   2     5526.51     5438.14     68.30 o 
   4   2   2     7012.04     6933.18     87.00 o 
   5   2   2     6888.00     6734.86     84.71 o 
   6   2   2      404.01      377.07      6.95 o 
   7   2   2     1703.53     1602.64     21.78 o 
   8   2   2      113.84      113.07      5.84 o 
   9   2   2      204.32      187.38      7.18 o 
  10   2   2       23.06       26.26      6.37 o 
  11   2   2      261.92      281.85      9.49 o 
  12   2   2      374.92      357.57     11.50 o 
  13   2   2       93.40      132.33     11.13 o 
  14   2   2      511.34      536.84     15.91 o 
  15   2   2       90.16       69.75     12.32 o 
 -15   3   2        1.40       15.54     14.42 o 
 -14   3   2        1.68       10.03     10.96 o 
 -13   3   2       81.09       73.95     13.85 o 
 -12   3   2      104.06       98.50     10.25 o 
 -11   3   2       30.98       10.20      8.65 o 
 -10   3   2        8.31        9.80      7.77 o 
  -9   3   2      759.54      657.63     14.97 o 
  -8   3   2      110.37      111.33      6.77 o 
  -7   3   2       15.39        9.21      2.73 o 
  -6   3   2        3.94        4.61      2.87 o 
  -5   3   2     1150.73     1145.87     15.65 o 
  -4   3   2     3934.24     4232.11     53.48 o 
  -3   3   2      890.23      889.68     12.05 o 
  -2   3   2       85.29       70.64      2.25 o 
  -1   3   2     3857.29     4050.39     50.92 o 
   0   3   2      313.33      302.99      4.98 o 
   1   3   2     2695.92     2879.49     36.49 o 
   2   3   2       26.18       16.03      2.17 o 
   3   3   2     1046.83     1008.59     17.07 o 
   4   3   2      923.47      872.18     15.42 o 
   5   3   2     1028.63      994.17     30.06 o 
   6   3   2       35.48       39.15      4.16 o 
   7   3   2      319.27      279.53      8.26 o 
   8   3   2       13.47       19.64      5.11 o 
   9   3   2      735.88      645.20     14.51 o 
  10   3   2        2.90        4.11      6.59 o 
  11   3   2      461.17      400.32     12.13 o 
  12   3   2        8.95        3.87      8.14 o 
  13   3   2      130.28      141.06     11.49 o 
  14   3   2       55.96       54.40     11.56 o 
 -14   4   2        7.70       22.86     12.19 o 
 -13   4   2       64.12       57.10     11.75 o 
 -12   4   2      443.17      455.50     19.73 o 
 -11   4   2       11.54        8.12      9.68 o 
 -10   4   2     1907.37     1757.22     31.66 o 
  -9   4   2     1260.61     1193.30     40.64 o 
  -8   4   2       93.72      105.05      8.40 o 
  -7   4   2     2288.78     2195.53     53.76 o 
  -6   4   2      577.45      524.48     20.95 o 
  -5   4   2     1356.94     1366.46     20.41 o 
  -4   4   2     6066.43     6257.80     84.69 o 
  -3   4   2     2138.03     2155.51     27.81 o 
  -2   4   2     1649.66     1708.06     27.30 o 
  -1   4   2     5027.15     5109.49     64.24 o 
   0   4   2     8841.14     8668.75    108.38 o 
   1   4   2        3.03        2.86      1.58 o 
   2   4   2     8326.58     8378.04    115.35 o 
   3   4   2     3161.60     3135.47     43.90 o 
   4   4   2     1334.59     1215.25     18.52 o 
   5   4   2     4585.78     4416.74     61.63 o 
   6   4   2       41.04       41.53      4.69 o 
   7   4   2      781.94      767.81     13.87 o 
   8   4   2      400.29      349.56      9.98 o 
   9   4   2       31.36       38.08      6.51 o 
  10   4   2        0.48       -6.81      6.81 o 
  11   4   2      315.90      293.59     11.72 o 
  12   4   2      189.68      193.23     11.80 o 
  13   4   2       16.14       12.88     10.94 o 
  14   4   2       59.50       76.90     13.11 o 
 -13   5   2        3.49       13.24     12.09 o 
 -12   5   2        7.99        3.12     10.99 o 
 -11   5   2      252.16      217.54     11.74 o 
 -10   5   2      122.78      112.27     10.32 o 
  -9   5   2       67.35       63.39     10.33 o 
  -8   5   2      127.62      134.82      9.84 o 
  -7   5   2      376.30      380.73     13.79 o 
  -6   5   2      252.59      253.47     10.27 o 
  -5   5   2      512.44      529.94     12.22 o 
  -4   5   2       23.39       22.30      5.96 o 
  -3   5   2     1440.75     1497.27     22.23 o 
  -2   5   2      531.71      564.04      9.92 o 
  -1   5   2      380.06      400.17      7.19 o 
   0   5   2        1.78       -1.35      2.67 o 
   1   5   2     1474.70     1516.87     24.85 o 
   2   5   2      118.73      121.98      4.55 o 
   3   5   2     2374.99     2478.58     35.40 o 
   4   5   2       55.66       59.05      5.57 o 
   5   5   2      807.37      780.34     14.04 o 
   6   5   2       30.20       47.10      5.30 o 
   7   5   2      383.69      368.16     11.25 o 
   8   5   2        0.11       -7.59      7.59 o 
   9   5   2      318.52      285.04     11.41 o 
  10   5   2        0.37       -4.94      9.49 o 
  11   5   2      104.68       87.45     10.86 o 
  12   5   2        1.36       -2.65     11.26 o 
  13   5   2       86.27       65.59     12.01 o 
 -13   6   2       70.69       81.94     15.69 o 
 -12   6   2      204.02      182.93     16.25 o 
 -11   6   2        6.75        4.37     12.86 o 
 -10   6   2      297.61      297.30     21.71 o 
  -9   6   2      230.19      254.35     16.27 o 
  -8   6   2      136.68      125.85     11.15 o 
  -7   6   2     1395.27     1338.55     60.15 o 
  -6   6   2     2196.64     2024.41     34.39 o 
  -5   6   2        1.03        9.22     14.15 o 
  -4   6   2      669.19      701.58     14.71 o 
  -3   6   2      880.05      870.54     19.07 o 
  -2   6   2        0.34        6.87      9.53 o 
  -1   6   2     1702.49     1739.92     25.53 o 
   0   6   2     1474.23     1487.76     24.81 o 
   1   6   2      103.30      106.92      6.34 o 
   2   6   2     1975.01     1973.17     32.10 o 
   3   6   2     1271.63     1274.16     19.93 o 
   4   6   2      224.00      202.48      7.18 o 
   5   6   2     1257.82     1198.00     19.53 o 
   6   6   2      307.76      326.86     11.63 o 
   7   6   2      294.59      275.17     12.22 o 
   8   6   2      282.14      277.20     11.12 o 
   9   6   2        0.23       -8.39      8.39 o 
  10   6   2       61.92       45.94     10.64 o 
  11   6   2       71.72       42.92     11.75 o 
  12   6   2        2.11       14.53     11.87 o 
 -12   7   2        3.38      -11.56     31.39 o 
 -11   7   2        8.55       19.89     14.49 o 
 -10   7   2        3.97        7.46     13.60 o 
  -9   7   2      108.57      106.87     12.26 o 
  -8   7   2      191.57      156.34     15.83 o 
  -7   7   2      138.56      137.20      9.85 o 
  -6   7   2      112.53       93.26      8.60 o 
  -5   7   2      123.86      143.21      8.54 o 
  -4   7   2       16.15        5.97      7.05 o 
  -3   7   2       70.87       86.43      7.09 o 
  -2   7   2        0.20       -3.52      7.20 o 
  -1   7   2      290.04      314.40     14.23 o 
   0   7   2       81.12       62.30     12.25 o 
   1   7   2      432.10      438.90     10.15 o 
   2   7   2        9.62        8.08      5.37 o 
   3   7   2      478.66      445.88     11.27 o 
   4   7   2        8.51       13.38      6.80 o 
   5   7   2      473.74      464.47     13.49 o 
   6   7   2       49.87       42.43      8.26 o 
   7   7   2      183.12      158.10      9.80 o 
   8   7   2        5.20       -1.35      9.71 o 
   9   7   2        2.84        5.77     10.12 o 
  10   7   2        3.69      -12.39     12.39 o 
  11   7   2       16.97       -3.15     11.86 o 
 -10   8   2       56.07       43.50     13.94 o 
  -9   8   2      346.61      334.57     16.45 o 
  -8   8   2      186.12      148.94     14.21 o 
  -7   8   2       22.40       23.77     11.80 o 
  -6   8   2       48.05       60.17      9.76 o 
  -5   8   2       13.61       -0.15      8.86 o 
  -4   8   2      300.40      304.11     18.92 o 
  -3   8   2      382.85      391.15     15.29 o 
  -2   8   2       45.37       52.04     11.07 o 
  -1   8   2      217.24      200.06     13.24 o 
   0   8   2      104.58      117.06      8.92 o 
   1   8   2       11.67       10.47      8.16 o 
   2   8   2      281.95      282.46     14.75 o 
   3   8   2      126.97      133.64      8.86 o 
   4   8   2       14.94       -1.73      8.10 o 
   5   8   2      309.00      320.71     11.92 o 
   6   8   2       50.09       51.69      9.80 o 
   7   8   2       62.22       44.53     13.37 o 
   8   8   2      163.06      155.79     12.34 o 
   9   8   2        0.09       14.44     11.79 o 
  10   8   2       96.85       92.59     12.55 o 
  -8   9   2       18.87        1.83     13.81 o 
  -7   9   2        3.86       -6.61     13.25 o 
  -6   9   2       11.21        8.92     12.24 o 
  -5   9   2        0.02       -1.05     13.07 o 
  -4   9   2        9.01       -4.41     12.18 o 
  -3   9   2        1.06       -2.00      5.61 o 
  -2   9   2       79.21       63.17     12.80 o 
  -1   9   2      122.73      103.17     12.81 o 
   0   9   2        0.26       -1.71     12.41 o 
   1   9   2      115.52      134.65     14.18 o 
   2   9   2       43.88       35.79     13.46 o 
   3   9   2       41.72       50.56     13.27 o 
   4   9   2        9.65       -1.16     14.87 o 
   5   9   2       36.79       37.82     12.39 o 
   6   9   2        0.42       -5.27     11.70 o 
   7   9   2       18.78       15.32     11.97 o 
   8   9   2        5.83       -0.09     15.12 o 
  -5  10   2       10.20        0.27     15.14 o 
  -4  10   2       28.44       27.59     14.37 o 
  -3  10   2       53.85       37.54     19.92 o 
  -2  10   2        9.91        5.08     21.39 o 
  -1  10   2       83.86       60.32     22.29 o 
   0  10   2        8.79       10.57     21.80 o 
   1  10   2        1.67        1.24     14.15 o 
   2  10   2       12.81       30.98     15.41 o 
   3  10   2       15.95       42.72     15.15 o 
   4  10   2       24.41       28.43     14.77 o 
   5  10   2       49.81       37.80     16.75 o 
 -15   1   3      147.68      166.02     26.23 o 
 -14   1   3      541.14      595.54     17.52 o 
 -13   1   3        7.57       29.22      9.79 o 
 -12   1   3      759.89      777.53     17.92 o 
 -11   1   3      338.45      340.94      9.83 o 
 -10   1   3       14.49       22.07      5.37 o 
  -9   1   3      178.94      193.30      6.35 o 
  -8   1   3      499.50      420.45      8.76 o 
  -7   1   3     2732.35     2584.75     36.98 o 
  -6   1   3      137.39      114.01     10.10 o 
  -5   1   3    13837.45    13233.29    167.62 o 
  -4   1   3     2222.43     2276.18     33.92 o 
  -3   1   3    22443.38    22502.26    286.30 o 
  -2   1   3    30053.18    29756.88    371.60 o 
  -1   1   3    15984.01    16748.78    229.06 o 
   0   1   3    32865.33    30325.46   1524.01 o 
   1   1   3        0.63        3.65      2.06 o 
   2   1   3     5205.09     5448.88     68.36 o 
   3   1   3       29.19       36.60      2.80 o 
   4   1   3      807.59      791.89     11.14 o 
   5   1   3     2220.87     2193.68     28.46 o 
   6   1   3     1375.60     1312.65     18.05 o 
   7   1   3     8794.74     8561.11    107.73 o 
   8   1   3        7.74        5.00      4.16 o 
   9   1   3     7794.48     7733.23     97.94 o 
  10   1   3     2350.29     2241.90     35.34 o 
  11   1   3     1403.61     1500.39     30.37 o 
  12   1   3     1672.44     1701.57     27.68 o 
  13   1   3        8.44       -4.98      8.36 o 
  14   1   3       42.04       67.48     13.19 o 
  15   1   3       19.79       44.63     12.08 o 
 -15   2   3       70.34       77.14     12.77 o 
 -14   2   3       16.33        7.66     11.10 o 
 -13   2   3       69.66       68.11     14.77 o 
 -12   2   3       12.72        7.11      9.04 o 
 -11   2   3       16.63       14.84      8.03 o 
 -10   2   3       24.88       30.19      7.37 o 
  -9   2   3       20.72       14.46      4.21 o 
  -8   2   3      137.00      129.51      5.60 o 
  -7   2   3      170.69      182.97      5.24 o 
  -6   2   3     1283.24     1227.79     18.54 o 
  -5   2   3     1075.83     1105.81     15.12 o 
  -4   2   3     1871.72     1888.18     24.41 o 
  -3   2   3     1497.11     1581.94     22.56 o 
  -2   2   3       84.08       96.57      2.89 o 
  -1   2   3       36.81       41.46      2.66 o 
   0   2   3      823.80      794.38     10.57 o 
   1   2   3       28.90       23.44      1.89 o 
   2   2   3      545.40      541.29      7.76 o 
   3   2   3      120.45      129.00      4.15 o 
   4   2   3     1084.26     1121.82     15.21 o 
   5   2   3       12.25       12.14      2.64 o 
   6   2   3     1725.52     1768.75     23.63 o 
   7   2   3       23.77       16.00      3.68 o 
   8   2   3      482.16      438.82     10.04 o 
   9   2   3        1.11       -3.77      5.49 o 
  10   2   3      368.01      343.80     10.60 o 
  11   2   3       16.50       15.10      7.46 o 
  12   2   3        2.77       16.41      8.08 o 
  13   2   3       13.07       24.88      8.69 o 
  14   2   3       11.83       29.34     10.29 o 
  15   2   3        2.00       20.21     14.19 o 
 -15   3   3       62.49       54.94     15.05 o 
 -14   3   3      252.83      273.60     13.45 o 
 -13   3   3        0.25        5.54     10.39 o 
 -12   3   3      226.31      217.16     11.16 o 
 -11   3   3       36.92       33.46      8.60 o 
 -10   3   3       21.77       14.59      6.91 o 
  -9   3   3      554.82      475.15     27.25 o 
  -8   3   3      642.69      583.13     13.85 o 
  -7   3   3     2504.09     2466.67     35.71 o 
  -6   3   3      711.93      678.60     10.43 o 
  -5   3   3     8889.44     8761.58    109.84 o 
  -4   3   3     4110.00     4347.11     94.04 o 
  -3   3   3    12594.50    12989.50    178.09 o 
  -2   3   3     8840.66     9067.63    124.59 o 
  -1   3   3      957.83      953.23     15.61 o 
   0   3   3     9325.02     9249.91    126.16 o 
   1   3   3      128.42      128.90      5.28 o 
   2   3   3     2588.72     2531.46     32.39 o 
   3   3   3      772.95      757.09     11.83 o 
   4   3   3       18.68       17.88      2.65 o 
   5   3   3     1001.68     1023.97     14.39 o 
   6   3   3      877.14      869.04     14.50 o 
   7   3   3     4602.85     4515.76     63.31 o 
   8   3   3      120.83      138.92     14.65 o 
   9   3   3     2023.88     1982.45     30.28 o 
  10   3   3      517.04      466.27     12.49 o 
  11   3   3      528.54      549.56     13.67 o 
  12   3   3      429.53      419.17     13.78 o 
  13   3   3       97.48      107.96     11.37 o 
  14   3   3      411.12      406.64     17.54 o 
 -14   4   3        0.14      -16.69     16.69 o 
 -13   4   3       32.47       34.07     14.03 o 
 -12   4   3        1.03       -9.25      9.25 o 
 -11   4   3        7.08        1.17      8.23 o 
 -10   4   3       17.59        3.06      9.55 o 
  -9   4   3        0.44        2.79      7.44 o 
  -8   4   3       87.46       72.68      8.66 o 
  -7   4   3      155.27      149.22      7.41 o 
  -6   4   3     1090.39     1085.55     19.73 o 
  -5   4   3     1141.92     1179.00     18.30 o 
  -4   4   3      615.40      640.16     12.56 o 
  -3   4   3      164.12      142.16      4.44 o 
  -2   4   3     1140.41     1218.20     17.65 o 
  -1   4   3      438.92      414.63      6.81 o 
   0   4   3      160.05      166.36      4.56 o 
   1   4   3      421.62      396.07      6.85 o 
   2   4   3     1784.49     1785.28     23.44 o 
   3   4   3       39.19       37.72      3.07 o 
   4   4   3     1082.29     1032.17     18.31 o 
   5   4   3        6.05        2.48      1.90 o 
   6   4   3      820.96      813.75     16.28 o 
   7   4   3        3.02        8.24      4.94 o 
   8   4   3     1738.52     1618.46     25.74 o 
   9   4   3       80.59       90.92     12.86 o 
  10   4   3      172.97      173.39      8.75 o 
  11   4   3       15.68       12.29      8.16 o 
  12   4   3      131.27      121.44     11.45 o 
  13   4   3       39.99       27.56     11.19 o 
  14   4   3       15.26       15.72     12.44 o 
 -13   5   3       24.33       14.35     20.73 o 
 -12   5   3      159.32      179.48     14.68 o 
 -11   5   3      258.75      208.74     14.00 o 
 -10   5   3       50.65       43.88      9.24 o 
  -9   5   3       69.03       77.25     11.22 o 
  -8   5   3      552.80      568.91     16.70 o 
  -7   5   3       21.19       32.00      6.77 o 
  -6   5   3       71.47       74.39      6.50 o 
  -5   5   3     5200.70     5338.77     83.56 o 
  -4   5   3       76.62       77.63      8.90 o 
  -3   5   3     3005.19     3070.09     43.49 o 
  -2   5   3     3132.77     3065.62     43.36 o 
  -1   5   3      206.57      187.13      5.19 o 
   0   5   3     3293.47     3188.59     40.88 o 
   1   5   3     1470.39     1526.23     22.36 o 
   2   5   3      470.95      435.56      9.94 o 
   3   5   3       81.86       74.33      5.29 o 
   4   5   3      145.09      155.39      5.79 o 
   5   5   3       23.67       40.76      5.07 o 
   6   5   3       22.52       22.73      5.42 o 
   7   5   3      364.77      375.56     10.12 o 
   8   5   3        2.04       -5.18      6.53 o 
   9   5   3      664.08      647.87     16.15 o 
  10   5   3       48.70       64.38      9.43 o 
  11   5   3      142.83      160.89     12.06 o 
  12   5   3      233.96      238.14     12.99 o 
  13   5   3        4.25      -11.66     11.66 o 
 -12   6   3        0.62      -13.48     13.48 o 
 -11   6   3       39.97       26.82     12.96 o 
 -10   6   3       30.46       29.48     11.93 o 
  -9   6   3       42.25       32.51     11.32 o 
  -8   6   3      288.48      290.37     13.10 o 
  -7   6   3       90.72      109.26      8.57 o 
  -6   6   3        6.04       12.38      6.89 o 
  -5   6   3       12.97       18.91      6.52 o 
  -4   6   3      201.20      203.70      7.85 o 
  -3   6   3      230.15      238.35      9.58 o 
  -2   6   3      558.05      597.86     12.93 o 
  -1   6   3      581.42      556.44     10.79 o 
   0   6   3      680.79      707.50     11.25 o 
   1   6   3       89.00       86.37      4.94 o 
   2   6   3      100.05       99.55     17.63 o 
   3   6   3        1.05       -1.86      4.78 o 
   4   6   3      411.99      420.61     10.20 o 
   5   6   3        0.69       -2.59      5.41 o 
   6   6   3      489.77      456.77     12.65 o 
   7   6   3        1.88        3.53      7.79 o 
   8   6   3      180.57      190.51     12.66 o 
   9   6   3       10.73       13.33      9.84 o 
  10   6   3      460.68      426.79     15.69 o 
  11   6   3      147.61      163.74     12.71 o 
  12   6   3        2.86        2.75     11.83 o 
 -11   7   3       46.20       41.10     15.81 o 
 -10   7   3        4.00      -10.63     17.15 o 
  -9   7   3      109.41      102.15     12.37 o 
  -8   7   3      175.01      210.03     18.35 o 
  -7   7   3       96.63      103.06     11.66 o 
  -6   7   3      470.90      485.61     16.12 o 
  -5   7   3      298.99      301.76     11.37 o 
  -4   7   3        9.04       12.55      7.04 o 
  -3   7   3     1159.52     1171.84     25.61 o 
  -2   7   3      823.75      809.88     23.83 o 
  -1   7   3       11.71       10.81      6.89 o 
   0   7   3     1228.12     1205.13     21.76 o 
   1   7   3      430.39      451.37     13.49 o 
   2   7   3       55.14       28.62      6.22 o 
   3   7   3      756.51      767.42     14.52 o 
   4   7   3      102.09      113.02      6.81 o 
   5   7   3       13.39        3.39      8.11 o 
   6   7   3      102.75      106.47      9.23 o 
   7   7   3       46.09       33.69      9.59 o 
   8   7   3        5.14        5.10     10.13 o 
   9   7   3       94.19      111.16     13.34 o 
  10   7   3       64.01       76.48     20.24 o 
  11   7   3       12.20       12.47     12.01 o 
 -10   8   3       28.85       16.13     19.65 o 
  -9   8   3       66.11       41.96     13.73 o 
  -8   8   3       22.61        5.15     12.65 o 
  -7   8   3       39.75       36.02     11.71 o 
  -6   8   3       55.15       47.24     11.24 o 
  -5   8   3        0.27       19.19     10.19 o 
  -4   8   3       44.06       34.06      8.75 o 
  -3   8   3       66.06       53.45     11.01 o 
  -2   8   3       31.40       26.50      8.46 o 
  -1   8   3       40.66       38.91      8.63 o 
   0   8   3       58.06       60.91      8.55 o 
   1   8   3       36.81       23.50      6.90 o 
   2   8   3       36.03       43.65      7.10 o 
   3   8   3        2.30        0.69      3.93 o 
   4   8   3       30.89       31.02     10.41 o 
   5   8   3       28.35       10.73      9.59 o 
   6   8   3       87.83       89.31      9.67 o 
   7   8   3        6.66      -12.42     19.83 o 
   8   8   3       71.49       73.56     17.13 o 
   9   8   3       23.17       18.38     11.88 o 
  10   8   3        1.97       -3.05     12.24 o 
  -8   9   3      127.20      134.85     16.22 o 
  -7   9   3        5.75        0.09     13.66 o 
  -6   9   3      119.51      121.34     14.02 o 
  -5   9   3      120.25      116.14     24.06 o 
  -4   9   3        2.77        0.11     13.01 o 
  -3   9   3       72.27       51.70     13.25 o 
  -2   9   3      244.90      239.85     14.83 o 
  -1   9   3       24.36        5.57     12.21 o 
   0   9   3      267.17      246.73     21.48 o 
   1   9   3      111.64      129.50     20.90 o 
   2   9   3       46.82       40.36     12.48 o 
   3   9   3      257.04      247.20     16.74 o 
   4   9   3       55.35       82.19     12.47 o 
   5   9   3      112.00      102.85     13.46 o 
   6   9   3      175.37      176.67     14.20 o 
   7   9   3       32.73       50.30     14.58 o 
   8   9   3        2.02      -12.19     12.19 o 
  -5  10   3        1.08      -27.06     31.27 o 
  -4  10   3       33.10       40.29     15.78 o 
  -3  10   3        3.32       -7.01     14.69 o 
  -2  10   3        2.59      -14.26     21.88 o 
  -1  10   3       11.34        3.93     19.10 o 
   0  10   3       25.88       39.34     20.00 o 
   1  10   3        5.28       22.29     22.13 o 
   2  10   3        0.97      -22.62     22.62 o 
   3  10   3        2.35       -3.36     20.73 o 
   4  10   3        6.68       10.08     24.09 o 
   5  10   3        0.65       -5.65     17.28 o 
 -15   0   4        2.27       36.55     23.77 o 
 -14   0   4       62.18       37.95     21.96 o 
 -13   0   4       76.26      110.99     25.61 o 
 -12   0   4     1015.36     1088.41     34.47 o 
 -11   0   4      334.94      333.06     16.17 o 
 -10   0   4     3083.28     3011.65     56.76 o 
  -9   0   4     1323.20     1372.00     28.11 o 
  -8   0   4     3708.29     3556.41     97.23 o 
  -7   0   4     8240.52     8351.97    182.14 o 
  -6   0   4      131.35      116.25      6.27 o 
  -5   0   4    18091.47    18188.27    320.58 o 
  -4   0   4     1199.81     1204.37     28.69 o 
  -3   0   4      890.22      868.66     20.39 o 
  -2   0   4      834.01      729.53     13.80 o 
  -1   0   4      450.04      479.14      9.25 o 
   0   0   4     8777.76     8807.18    155.48 o 
   1   0   4     1406.02     1391.72     25.22 o 
   2   0   4    44600.76    43466.96    767.71 o 
   3   0   4      366.78      347.35     11.56 o 
   4   0   4    26689.09    27159.94    478.34 o 
   5   0   4    16532.53    17075.00    301.35 o 
   6   0   4     5720.46     5636.96    109.33 o 
   7   0   4     8700.26     8335.99    148.43 o 
   8   0   4      300.42      313.78     11.49 o 
   9   0   4     1837.77     1863.93     36.53 o 
  10   0   4       18.54       25.83      7.61 o 
  11   0   4        8.60        0.88      8.44 o 
  12   0   4        2.37        3.28     13.04 o 
  13   0   4      190.61      227.12     17.22 o 
  14   0   4      261.21      238.56     18.86 o 
  15   0   4        0.38        8.76     17.36 o 
 -15   1   4        0.24        2.32     26.64 o 
 -14   1   4        1.74       25.54     10.48 o 
 -13   1   4        0.25        5.77      9.28 o 
 -12   1   4       19.27       26.42      8.42 o 
 -11   1   4       17.15       25.57      6.89 o 
 -10   1   4      287.23      304.85      9.77 o 
  -9   1   4      159.72      154.38      6.66 o 
  -8   1   4       95.99       90.16      4.95 o 
  -7   1   4       19.33       29.09      3.92 o 
  -6   1   4       17.95       28.62      3.45 o 
  -5   1   4       13.24        9.87      2.95 o 
  -4   1   4       49.37       65.54      2.80 o 
  -3   1   4     1229.24     1324.42     25.97 o 
  -2   1   4     2717.51     2916.65     40.32 o 
  -1   1   4       24.96       26.86      3.69 o 
   0   1   4      118.85      111.91      2.98 o 
   1   1   4        3.76        2.01      1.45 o 
   2   1   4      366.83      398.48      6.00 o 
   3   1   4      572.21      579.09      8.35 o 
   4   1   4       99.40      125.51      3.56 o 
   5   1   4     1266.88     1323.85     17.90 o 
   6   1   4      400.16      406.80      7.61 o 
   7   1   4       57.64       48.41      3.99 o 
   8   1   4       99.33       95.35      4.92 o 
   9   1   4      182.66      187.27      6.10 o 
  10   1   4     1047.79     1001.79     18.46 o 
  11   1   4      274.98      287.43     10.01 o 
  12   1   4      303.36      311.02     10.46 o 
  13   1   4      126.57      130.10      9.69 o 
  14   1   4        3.01       28.77     11.24 o 
  15   1   4        6.80       41.99     12.52 o 
 -15   2   4       25.17       66.66     14.67 o 
 -14   2   4        0.34       11.33     11.20 o 
 -13   2   4      323.84      363.61     13.97 o 
 -12   2   4      342.39      336.96     28.42 o 
 -11   2   4        0.65       -2.23      5.25 o 
 -10   2   4     3113.45     2958.54     48.55 o 
  -9   2   4      695.68      687.30     13.47 o 
  -8   2   4     2070.28     1981.14     29.44 o 
  -7   2   4     7246.29     7037.58     88.85 o 
  -6   2   4       42.61       43.12      3.38 o 
  -5   2   4     3935.71     3980.18     50.52 o 
  -4   2   4      515.95      514.80      7.88 o 
  -3   2   4     1842.73     1843.17     26.19 o 
  -2   2   4       27.95       31.83      1.92 o 
  -1   2   4     5709.94     5676.77     71.09 o 
   0   2   4    10576.72    10483.53    142.73 o 
   1   2   4      599.55      595.00      8.35 o 
   2   2   4    19079.31    19302.60    240.26 o 
   3   2   4     2527.83     2569.13     32.83 o 
   4   2   4    20228.46    20415.28    254.47 o 
   5   2   4     5912.10     5679.42     71.74 o 
   6   2   4     4393.00     4461.56     56.86 o 
   7   2   4     7760.59     7809.90     98.58 o 
   8   2   4       48.07       47.53      5.46 o 
   9   2   4     1247.64     1241.45     20.55 o 
  10   2   4       64.19       48.85      6.85 o 
  11   2   4        5.02        5.05      7.50 o 
  12   2   4       62.69       48.66     11.67 o 
  13   2   4       48.77       60.93      9.33 o 
  14   2   4       82.32      108.56     11.03 o 
 -14   3   4        4.32       -5.58     12.58 o 
 -13   3   4        0.58       -0.09     11.79 o 
 -12   3   4       12.20       -1.45      9.83 o 
 -11   3   4       69.02       50.09      8.54 o 
 -10   3   4      309.00      277.03     10.37 o 
  -9   3   4        1.83       -1.66      6.48 o 
  -8   3   4      757.45      683.22     14.89 o 
  -7   3   4       97.56       89.55      5.02 o 
  -6   3   4        7.69        8.42      3.73 o 
  -5   3   4      377.60      390.53      7.99 o 
  -4   3   4      152.00      121.15      5.70 o 
  -3   3   4      129.90      113.70      3.87 o 
  -2   3   4      530.70      560.42      9.20 o 
  -1   3   4      993.02     1061.79     19.62 o 
   0   3   4     2212.13     2405.29     30.71 o 
   1   3   4      499.67      503.09      7.69 o 
   2   3   4       24.80       31.27      3.23 o 
   3   3   4     2065.25     2145.54     27.83 o 
   4   3   4      522.37      532.26      8.56 o 
   5   3   4     1755.82     1765.37     23.56 o 
   6   3   4       32.46       39.55      4.55 o 
   7   3   4     1844.64     1793.58     27.15 o 
   8   3   4     1459.67     1401.06     22.29 o 
   9   3   4       34.76       31.50      6.28 o 
  10   3   4        0.45       -5.64      6.73 o 
  11   3   4        9.14        3.84      7.78 o 
  12   3   4       60.65       46.75      8.83 o 
  13   3   4        1.59       -4.57      9.63 o 
  14   3   4      140.25      153.19     13.11 o 
 -14   4   4        3.99       16.41     14.35 o 
 -13   4   4      164.65      166.39     14.17 o 
 -12   4   4      226.36      248.00     14.04 o 
 -11   4   4       31.39       24.59     11.07 o 
 -10   4   4      752.59      791.54     19.90 o 
  -9   4   4     1117.25     1084.70     21.46 o 
  -8   4   4     1206.46     1215.36     22.64 o 
  -7   4   4     1643.63     1663.38     28.49 o 
  -6   4   4        3.43       17.00      5.33 o 
  -5   4   4     1186.00     1182.51     18.44 o 
  -4   4   4      583.31      563.94     10.10 o 
  -3   4   4        1.86       -0.05      3.01 o 
  -2   4   4      384.79      400.15     19.51 o 
  -1   4   4      541.27      598.07     10.62 o 
   0   4   4     1238.58     1276.98     22.05 o 
   1   4   4     1350.84     1275.22     17.24 o 
   2   4   4     9564.45     9529.07    119.41 o 
   3   4   4      869.17      894.79     12.88 o 
   4   4   4     5033.66     4884.34     67.86 o 
   5   4   4     3231.92     3104.35     44.06 o 
   6   4   4     1122.59     1070.87     18.72 o 
   7   4   4     1929.46     1852.49     28.12 o 
   8   4   4       19.00       21.52      6.22 o 
   9   4   4      482.16      482.31     12.49 o 
  10   4   4      165.40      169.60      8.88 o 
  11   4   4       15.63       19.23      8.62 o 
  12   4   4        0.23      -10.32     10.32 o 
  13   4   4       47.56       50.12     12.17 o 
 -13   5   4       57.96       55.60     15.02 o 
 -12   5   4       70.40       50.52     12.88 o 
 -11   5   4       10.57        3.85     10.90 o 
 -10   5   4       64.77       37.78     10.73 o 
  -9   5   4       44.79       59.74     13.28 o 
  -8   5   4      152.28      131.42     12.64 o 
  -7   5   4       21.58       22.14      6.86 o 
  -6   5   4      811.75      783.25     16.41 o 
  -5   5   4        1.93        1.50      5.61 o 
  -4   5   4       99.21       92.74     10.04 o 
  -3   5   4      140.54      159.70      5.27 o 
  -2   5   4       45.24       49.55      3.90 o 
  -1   5   4      593.98      612.55     12.29 o 
   0   5   4       28.63       29.79      3.55 o 
   1   5   4     2140.67     2143.44     30.76 o 
   2   5   4      966.09      987.79     15.89 o 
   3   5   4      594.65      594.97     11.11 o 
   4   5   4       90.13       86.82      5.85 o 
   5   5   4     1335.21     1277.71     20.26 o 
   6   5   4     1329.97     1323.49     23.82 o 
   7   5   4       84.26       80.08      7.52 o 
   8   5   4       61.44       55.62      6.25 o 
   9   5   4      124.60      134.61      8.61 o 
  10   5   4       52.55       36.49      8.24 o 
  11   5   4       10.20       16.94     10.91 o 
  12   5   4        3.91       -3.94     11.39 o 
  13   5   4       24.85       19.18     16.47 o 
 -12   6   4       56.21       35.53     18.36 o 
 -11   6   4       18.67        6.81     15.41 o 
 -10   6   4      285.76      317.72     20.87 o 
  -9   6   4       47.01       33.48     10.82 o 
  -8   6   4      245.46      289.49     13.04 o 
  -7   6   4      604.75      627.92     18.23 o 
  -6   6   4       52.66       41.80     11.09 o 
  -5   6   4      578.41      592.44     24.43 o 
  -4   6   4     1013.57     1028.80     19.44 o 
  -3   6   4      132.84      148.03      7.37 o 
  -2   6   4      476.98      482.80      9.84 o 
  -1   6   4      786.22      800.73     13.77 o 
   0   6   4      180.51      164.63      5.86 o 
   1   6   4      361.48      353.14      8.71 o 
   2   6   4     1479.51     1487.29     23.61 o 
   3   6   4        0.94        1.54      5.25 o 
   4   6   4     1465.38     1399.73     28.79 o 
   5   6   4     1346.87     1330.36     24.33 o 
   6   6   4        7.81        2.42      6.13 o 
   7   6   4      437.72      419.63     11.87 o 
   8   6   4      101.52      112.60      9.95 o 
   9   6   4       43.28       51.64      9.78 o 
  10   6   4       61.01       63.73     15.66 o 
  11   6   4        1.31       12.67     11.53 o 
  12   6   4        0.75        8.46     12.42 o 
 -11   7   4       39.61       53.94     14.54 o 
 -10   7   4       17.35       18.93     18.39 o 
  -9   7   4       19.99       21.29     12.55 o 
  -8   7   4       78.08       59.67     11.21 o 
  -7   7   4       10.00       -4.10     10.53 o 
  -6   7   4      145.77      120.61     10.25 o 
  -5   7   4       34.34       34.53      8.99 o 
  -4   7   4      207.87      207.01     10.72 o 
  -3   7   4        4.66       17.90     10.08 o 
  -2   7   4       50.54       60.34      8.40 o 
  -1   7   4      383.37      426.87     13.17 o 
   0   7   4        0.31        4.58      6.21 o 
   1   7   4      309.51      324.50     10.72 o 
   2   7   4       26.49       11.60      6.07 o 
   3   7   4      897.87      880.69     21.64 o 
   4   7   4     1145.45     1153.84     24.19 o 
   5   7   4        5.13        6.95      6.61 o 
   6   7   4       79.17       94.91     11.38 o 
   7   7   4       11.36        4.32      8.91 o 
   8   7   4       52.74       61.06     10.25 o 
   9   7   4       29.18       31.23     10.43 o 
  10   7   4        0.95       21.93     11.81 o 
  11   7   4       35.17       36.71     12.55 o 
 -10   8   4       88.37      103.28     14.85 o 
  -9   8   4       20.08       22.61     13.35 o 
  -8   8   4      201.74      217.06     19.03 o 
  -7   8   4      178.06      159.59     13.34 o 
  -6   8   4       42.61       27.68     10.97 o 
  -5   8   4      218.65      229.03     15.53 o 
  -4   8   4      207.64      224.35     20.52 o 
  -3   8   4        2.61       -1.51     10.74 o 
  -2   8   4      288.57      309.04     24.59 o 
  -1   8   4      712.91      736.02     23.16 o 
   0   8   4       12.88       21.48     10.08 o 
   1   8   4      289.93      291.77     12.57 o 
   2   8   4      176.47      204.59     11.25 o 
   3   8   4       14.46        7.30      7.46 o 
   4   8   4      108.47       99.81     23.08 o 
   5   8   4       60.86       56.96     15.30 o 
   6   8   4       12.53        3.61     10.70 o 
   7   8   4      257.28      231.57     12.21 o 
   8   8   4      101.08      103.91     12.31 o 
   9   8   4        0.91        3.53     12.04 o 
  -8   9   4       24.00        8.00     15.14 o 
  -7   9   4        1.43       19.13     14.01 o 
  -6   9   4       21.30       24.82     12.74 o 
  -5   9   4        1.36       -0.16     14.11 o 
  -4   9   4        0.20      -10.24     18.03 o 
  -3   9   4        3.66       -0.73     12.92 o 
  -2   9   4        6.05        7.97     11.96 o 
  -1   9   4        1.20      -18.19     18.19 o 
   0   9   4       43.85       46.37     11.99 o 
   1   9   4      250.43      228.29     21.72 o 
   2   9   4       77.19       51.31     20.41 o 
   3   9   4       11.35        2.62     18.03 o 
   4   9   4       25.96       59.27     34.91 o 
   5   9   4       17.71       -5.87     11.96 o 
   6   9   4      113.38      115.91     19.32 o 
   7   9   4        7.26       15.66     21.33 o 
  -5  10   4       37.95       38.85     14.81 o 
  -4  10   4       48.95       49.38     15.58 o 
  -3  10   4        0.83        0.21     14.84 o 
  -2  10   4       30.57       25.47     14.79 o 
  -1  10   4       18.70        1.15     19.67 o 
   0  10   4       20.66        2.46     22.46 o 
   1  10   4      148.98      152.53     22.70 o 
   2  10   4       28.23       26.39     21.14 o 
   3  10   4       11.13      -13.11     23.77 o 
   4  10   4       11.67       17.21     24.34 o 
 -15   1   5      178.87      211.22     26.72 o 
 -14   1   5      265.48      267.62     22.05 o 
 -13   1   5       64.90       70.24     14.12 o 
 -12   1   5      913.07      895.05     28.20 o 
 -11   1   5      611.67      593.19     31.56 o 
 -10   1   5      589.54      602.52     14.68 o 
  -9   1   5     2420.37     2424.55     48.07 o 
  -8   1   5      161.32      158.67      6.78 o 
  -7   1   5       16.80       10.70      3.85 o 
  -6   1   5     1744.65     1689.56     31.45 o 
  -5   1   5     7308.31     7295.79    100.59 o 
  -4   1   5       20.08       33.57      6.31 o 
  -3   1   5    15510.91    15563.03    193.85 o 
  -2   1   5    11538.43    12363.64    168.96 o 
  -1   1   5     9461.00     9389.21    128.40 o 
   0   1   5    17980.13    18438.47    251.12 o 
   1   1   5     1672.46     1631.72     22.24 o 
   2   1   5    13904.47    14071.83    191.54 o 
   3   1   5       63.39       50.54      2.48 o 
   4   1   5     4883.88     5086.16     64.18 o 
   5   1   5        5.43        5.48      3.01 o 
   6   1   5      123.81      145.18      5.31 o 
   7   1   5     1055.08      985.32     14.84 o 
   8   1   5       31.72       37.02      7.26 o 
   9   1   5     1107.51     1080.83     16.95 o 
  10   1   5        7.97       20.66      6.52 o 
  11   1   5     1115.16     1132.15     20.46 o 
  12   1   5      264.28      273.87     12.97 o 
  13   1   5      565.92      632.27     17.92 o 
  14   1   5      303.26      349.01     21.12 o 
 -15   2   5        1.14       -8.89     16.50 o 
 -14   2   5       18.01       15.29     16.33 o 
 -13   2   5       56.94       47.73     12.55 o 
 -12   2   5        4.57        9.13     10.63 o 
 -11   2   5       75.76       73.32     12.62 o 
 -10   2   5      142.27      125.31      8.46 o 
  -9   2   5       24.70       27.80      5.59 o 
  -8   2   5      106.32       98.24      6.88 o 
  -7   2   5      217.13      194.43      7.42 o 
  -6   2   5       94.15      112.70      4.06 o 
  -5   2   5       50.11       54.96      4.47 o 
  -4   2   5      684.64      711.42     10.27 o 
  -3   2   5     1406.07     1528.12     21.96 o 
  -2   2   5     1428.86     1394.48     29.28 o 
  -1   2   5      803.69      805.92     12.02 o 
   0   2   5        4.74        5.56      1.55 o 
   1   2   5      526.53      515.60      8.28 o 
   2   2   5     2418.29     2687.55     34.26 o 
   3   2   5      905.93      959.77     13.23 o 
   4   2   5      644.76      622.79      9.49 o 
   5   2   5      262.69      264.66      6.91 o 
   6   2   5       18.59       26.52      3.62 o 
   7   2   5       40.69       31.65      5.36 o 
   8   2   5      250.09      246.84      8.05 o 
   9   2   5      230.94      235.70      8.14 o 
  10   2   5      194.54      193.96      8.34 o 
  11   2   5        0.41       -0.97      7.61 o 
  12   2   5      111.05      107.07      9.40 o 
  13   2   5        4.60        3.25      9.04 o 
  14   2   5        9.00       20.55     10.00 o 
 -14   3   5      191.44      209.99     17.78 o 
 -13   3   5        2.50       24.49     12.71 o 
 -12   3   5      746.38      747.27     26.23 o 
 -11   3   5      211.01      202.80     12.33 o 
 -10   3   5      271.89      277.67     12.36 o 
  -9   3   5      466.45      443.48     12.76 o 
  -8   3   5      287.48      261.69     12.21 o 
  -7   3   5      640.91      626.72     12.89 o 
  -6   3   5     1157.07     1138.72     17.94 o 
  -5   3   5     1698.48     1678.88     24.77 o 
  -4   3   5      259.96      256.39      6.32 o 
  -3   3   5    10856.00    11021.82    151.43 o 
  -2   3   5     1443.19     1406.54     20.49 o 
  -1   3   5     9768.19     9885.00    134.80 o 
   0   3   5    17916.30    17928.07    223.31 o 
   1   3   5      224.14      215.01      5.88 o 
   2   3   5    10772.26    10985.92    137.32 o 
   3   3   5      873.16      922.68     13.10 o 
   4   3   5      532.63      503.08      8.48 o 
   5   3   5      395.27      403.44      8.27 o 
   6   3   5       32.21       23.63      5.03 o 
   7   3   5        5.51       17.75      6.80 o 
   8   3   5      313.12      293.52      9.26 o 
   9   3   5     2072.95     2039.08     31.23 o 
  10   3   5      144.97      144.07      8.05 o 
  11   3   5      909.90      939.14     18.87 o 
  12   3   5      224.06      210.15     10.32 o 
  13   3   5       23.80       34.66      9.81 o 
  14   3   5       90.04      105.67     11.86 o 
 -14   4   5        0.31       13.16     14.53 o 
 -13   4   5       23.47       29.50     13.55 o 
 -12   4   5        0.56      -11.45     11.59 o 
 -11   4   5       46.43       34.32     11.22 o 
 -10   4   5       10.60       19.35      9.84 o 
  -9   4   5      128.93      105.67     10.61 o 
  -8   4   5       10.02       12.92      7.81 o 
  -7   4   5      111.34      121.13      8.12 o 
  -6   4   5      804.71      795.14     18.80 o 
  -5   4   5      709.53      732.95     12.61 o 
  -4   4   5      326.47      340.34      7.62 o 
  -3   4   5      733.51      717.24     11.86 o 
  -2   4   5      594.91      632.68     10.72 o 
  -1   4   5     1859.94     1928.51     25.11 o 
   0   4   5     2219.72     2403.25     31.02 o 
   1   4   5     1458.02     1514.98     27.78 o 
   2   4   5      133.31      116.66      4.04 o 
   3   4   5      583.07      590.64      9.54 o 
   4   4   5      493.93      527.08     10.18 o 
   5   4   5      512.96      521.27     10.48 o 
   6   4   5      662.89      637.68     12.30 o 
   7   4   5      384.83      376.81     10.13 o 
   8   4   5       17.96       13.57      6.47 o 
   9   4   5        1.25       -1.79      7.08 o 
  10   4   5      306.44      306.31     10.62 o 
  11   4   5       41.28       37.73     10.18 o 
  12   4   5      119.22      112.75     10.06 o 
  13   4   5        3.34        5.04     11.64 o 
 -13   5   5        1.30      -14.16     14.16 o 
 -12   5   5      211.84      231.28     15.36 o 
 -11   5   5       25.06       23.64     12.11 o 
 -10   5   5      101.73      116.74     11.54 o 
  -9   5   5      366.28      356.51     14.05 o 
  -8   5   5       53.65       36.29      9.22 o 
  -7   5   5      215.71      176.48      9.69 o 
  -6   5   5     1514.14     1540.72     31.49 o 
  -5   5   5       23.92       24.92      6.93 o 
  -4   5   5      992.01      962.03     17.90 o 
  -3   5   5     3927.73     4059.38     63.99 o 
  -2   5   5     1033.52     1020.76     17.68 o 
  -1   5   5     3290.86     3295.69     46.59 o 
   0   5   5     3814.69     3861.70     60.58 o 
   1   5   5       90.85       96.73      5.17 o 
   2   5   5     3588.33     3448.73     48.53 o 
   3   5   5     1612.12     1661.43     24.82 o 
   4   5   5      257.06      223.76      7.39 o 
   5   5   5     1863.60     1868.90     28.01 o 
   6   5   5     1140.59     1080.71     18.22 o 
   7   5   5      120.09      140.45     10.33 o 
   8   5   5       70.59       71.47      8.10 o 
   9   5   5      409.99      413.63     12.64 o 
  10   5   5       48.44       43.81      8.81 o 
  11   5   5      256.44      269.22     13.06 o 
  12   5   5      163.80      185.27     13.07 o 
 -12   6   5        2.20      -12.52     13.81 o 
 -11   6   5       25.79       15.29     13.07 o 
 -10   6   5       54.31       54.31     15.92 o 
  -9   6   5        4.97        4.75     11.17 o 
  -8   6   5        0.12        7.10     12.53 o 
  -7   6   5       36.72       48.16      9.28 o 
  -6   6   5      266.13      297.32     12.63 o 
  -5   6   5        1.06        1.78      7.81 o 
  -4   6   5     1057.35     1070.41     48.52 o 
  -3   6   5      574.25      549.73     17.74 o 
  -2   6   5      428.36      487.24     13.91 o 
  -1   6   5      604.07      605.43     13.23 o 
   0   6   5      125.56      132.19      5.85 o 
   1   6   5     1012.59     1012.36     21.36 o 
   2   6   5      183.45      198.19      6.70 o 
   3   6   5      630.51      638.21     12.62 o 
   4   6   5       61.85       59.89      5.81 o 
   5   6   5      144.07      141.58      7.06 o 
   6   6   5       84.02       97.36      7.28 o 
   7   6   5       26.80       17.08      8.39 o 
   8   6   5      277.10      262.79     11.06 o 
   9   6   5       46.99       36.80     13.79 o 
  10   6   5        4.53        8.49     10.50 o 
  11   6   5        1.16        7.55     11.62 o 
  12   6   5       87.87      104.75     12.91 o 
 -11   7   5       34.98       19.29     20.20 o 
 -10   7   5       43.53       56.23     13.22 o 
  -9   7   5      228.79      221.26     20.95 o 
  -8   7   5      126.79      134.90     12.55 o 
  -7   7   5      142.04      169.32     16.63 o 
  -6   7   5      389.41      397.20     16.10 o 
  -5   7   5      174.51      187.17     10.82 o 
  -4   7   5      209.56      211.49     11.36 o 
  -3   7   5      334.80      331.65     21.94 o 
  -2   7   5        2.78        4.61      7.71 o 
  -1   7   5      483.01      507.12     33.90 o 
   0   7   5      771.88      766.32     18.65 o 
   1   7   5       15.28       25.61      7.95 o 
   2   7   5      653.71      611.59     14.30 o 
   3   7   5      797.62      866.37     18.07 o 
   4   7   5       26.05       29.11      8.85 o 
   5   7   5      235.03      224.14     11.86 o 
   6   7   5      116.31      111.06      9.20 o 
   7   7   5       12.52       -6.63      9.16 o 
   8   7   5      120.96      128.84     11.05 o 
   9   7   5       47.38       50.36     10.60 o 
  10   7   5        1.73       -4.93     14.25 o 
  -9   8   5        0.03        9.10     13.36 o 
  -8   8   5        4.14        0.17     15.98 o 
  -7   8   5        0.13      -12.70     12.70 o 
  -6   8   5       27.76       56.76     11.02 o 
  -5   8   5        1.56       -2.60     10.30 o 
  -4   8   5      172.47      176.99     20.19 o 
  -3   8   5        2.14        7.62     14.75 o 
  -2   8   5      391.02      406.96     18.11 o 
  -1   8   5      400.75      396.84     18.61 o 
   0   8   5       15.88       13.96     13.93 o 
   1   8   5      271.93      262.90     21.35 o 
   2   8   5        0.84       -2.12      8.80 o 
   3   8   5      199.73      175.65     11.22 o 
   4   8   5        5.40       -5.00      5.00 o 
   5   8   5       25.42       22.84     14.26 o 
   6   8   5       13.16       18.11     11.28 o 
   7   8   5        0.57       -8.71     10.52 o 
   8   8   5       23.50       16.70     11.00 o 
   9   8   5        0.17       10.81     12.70 o 
  -7   9   5       13.74        8.69     13.58 o 
  -6   9   5       81.33       81.84     15.06 o 
  -5   9   5       20.01        1.00     14.34 o 
  -4   9   5       36.10       45.22     13.28 o 
  -3   9   5       89.96       88.79     23.60 o 
  -2   9   5        0.09       -6.64     16.47 o 
  -1   9   5        1.23        6.04     12.26 o 
   0   9   5       40.84       54.39     12.40 o 
   1   9   5       64.18       85.03     13.11 o 
   2   9   5        5.68       -4.34     15.33 o 
   3   9   5       34.86       47.04     21.39 o 
   4   9   5        0.75       -3.89     15.37 o 
   5   9   5       28.51       43.52     28.11 o 
   6   9   5       16.07       19.91     16.50 o 
   7   9   5       10.85        8.42     16.38 o 
  -4  10   5       10.22       20.14     15.79 o 
  -3  10   5        8.50      -10.54     16.10 o 
  -2  10   5       26.83       30.16     14.57 o 
  -1  10   5       16.85       14.67     19.34 o 
   0  10   5       88.23       66.06     21.97 o 
   1  10   5      136.18       98.60     22.21 o 
   2  10   5       24.81       51.22     21.96 o 
   3  10   5        6.17       -7.05     23.93 o 
 -13   0   6      269.60      245.99     22.30 o 
 -12   0   6      327.50      306.18     21.48 o 
 -11   0   6      246.84      268.82     36.81 o 
 -10   0   6     3687.10     3766.98     71.92 o 
  -9   0   6      550.63      553.72     15.78 o 
  -8   0   6     2965.57     2932.85     54.36 o 
  -7   0   6     4527.22     4516.92     81.57 o 
  -6   0   6     2447.39     2402.49     44.31 o 
  -5   0   6    13227.17    13699.58    242.03 o 
  -4   0   6     1188.09     1347.47     25.27 o 
  -3   0   6    20278.46    21294.14    460.11 o 
  -2   0   6     3294.26     3578.70     63.88 o 
  -1   0   6      551.49      511.96     10.29 o 
   0   0   6     1397.24     1534.42     27.97 o 
   1   0   6       29.10       23.51      2.68 o 
   2   0   6     6934.44     6871.35    121.74 o 
   3   0   6     4039.95     4450.38     79.43 o 
   4   0   6     4660.75     4443.31    127.31 o 
   5   0   6     1293.72     1108.36     22.16 o 
   6   0   6     8327.80     8118.41    144.64 o 
   7   0   6     5455.09     5277.60     95.17 o 
   8   0   6       50.41       50.62      6.94 o 
   9   0   6     4241.21     4181.77    141.93 o 
  10   0   6       10.39        9.61      8.67 o 
  11   0   6      602.41      592.40     17.86 o 
  12   0   6        0.10        2.00     13.94 o 
  13   0   6        0.81        6.66     16.29 o 
  14   0   6       82.36      105.35     18.89 o 
 -14   1   6        8.59       24.84     15.24 o 
 -13   1   6       19.42       16.35     13.91 o 
 -12   1   6        1.70       -2.01     10.25 o 
 -11   1   6       19.73       16.17      7.62 o 
 -10   1   6      303.87      319.10     16.03 o 
  -9   1   6      248.60      247.74     10.64 o 
  -8   1   6      462.88      466.65     11.47 o 
  -7   1   6       93.62      117.91      5.39 o 
  -6   1   6      220.04      221.94      6.43 o 
  -5   1   6     1044.23     1105.75     16.80 o 
  -4   1   6     1063.78     1091.35     14.83 o 
  -3   1   6     1492.35     1610.72     20.93 o 
  -2   1   6      557.51      651.13     10.18 o 
  -1   1   6      266.51      280.62      5.59 o 
   0   1   6      662.96      637.29      8.87 o 
   1   1   6     1304.21     1392.49     18.17 o 
   2   1   6      204.78      220.53      5.25 o 
   3   1   6      121.70      136.53      4.31 o 
   4   1   6     1432.42     1494.38     19.97 o 
   5   1   6        6.09       -0.57      3.05 o 
   6   1   6       44.28       43.22      3.81 o 
   7   1   6       38.73       40.38      4.36 o 
   8   1   6      234.66      238.43      7.14 o 
   9   1   6      103.56       95.43      6.88 o 
  10   1   6      282.77      261.91      9.16 o 
  11   1   6       36.47       41.48      7.89 o 
  12   1   6      101.72      103.86      9.16 o 
  13   1   6        4.86       22.91     10.98 o 
  14   1   6        1.53        5.86     12.29 o 
 -14   2   6      364.02      341.86     19.41 o 
 -13   2   6      100.00      110.26     13.21 o 
 -12   2   6       71.08       70.53     19.02 o 
 -11   2   6      307.36      291.61     12.70 o 
 -10   2   6      296.31      301.57     10.80 o 
  -9   2   6        5.27       14.04      6.52 o 
  -8   2   6     5379.26     5213.19     73.16 o 
  -7   2   6     4706.17     4676.30     73.49 o 
  -6   2   6      916.35      935.74     15.24 o 
  -5   2   6    13600.32    13734.89    197.86 o 
  -4   2   6      281.70      292.53      9.04 o 
  -3   2   6     6474.04     6420.27     88.32 o 
  -2   2   6     5109.80     5249.26     72.28 o 
  -1   2   6     1565.60     1643.31     23.45 o 
   0   2   6      161.66      173.97      3.76 o 
   1   2   6       25.14       37.03      4.29 o 
   2   2   6      606.02      524.08      8.21 o 
   3   2   6       68.04       83.26      4.36 o 
   4   2   6     9634.94     9475.00    118.74 o 
   5   2   6     4419.95     4521.13     57.60 o 
   6   2   6     1474.60     1439.28     19.96 o 
   7   2   6     3995.71     3799.48     49.12 o 
   8   2   6      796.75      797.22     15.04 o 
   9   2   6     2093.58     2021.92     30.81 o 
  10   2   6       57.45       44.80      7.22 o 
  11   2   6      467.49      533.90     17.62 o 
  12   2   6        1.28       21.49      9.03 o 
  13   2   6       14.17       12.50      9.45 o 
  14   2   6        5.40       25.18     10.71 o 
 -14   3   6       18.96       23.17     23.06 o 
 -13   3   6        4.42        0.34     13.16 o 
 -12   3   6       51.78       54.98     12.42 o 
 -11   3   6       69.91       61.94     11.24 o 
 -10   3   6        2.98       -5.40      8.92 o 
  -9   3   6       46.00       37.86      9.58 o 
  -8   3   6       33.90       41.28      7.09 o 
  -7   3   6      926.27      893.05     19.08 o 
  -6   3   6     3138.93     3164.41     50.68 o 
  -5   3   6      242.00      252.15     10.02 o 
  -4   3   6      526.28      508.21     10.86 o 
  -3   3   6       73.77       82.64      4.27 o 
  -2   3   6      632.37      592.38      9.67 o 
  -1   3   6       60.02       62.44      2.93 o 
   0   3   6      176.36      223.78      4.67 o 
   1   3   6     1809.45     1872.40     26.62 o 
   2   3   6     1512.09     1556.48     20.71 o 
   3   3   6      885.70      872.19     12.66 o 
   4   3   6      590.38      570.91      9.55 o 
   5   3   6      295.59      306.49      6.98 o 
   6   3   6     1755.03     1743.25     26.22 o 
   7   3   6      112.70      107.08      6.34 o 
   8   3   6       18.11       12.47      6.12 o 
   9   3   6      366.39      358.33     11.05 o 
  10   3   6       55.99       39.74      7.92 o 
  11   3   6      169.73      147.42      9.53 o 
  12   3   6        1.80        2.82      8.83 o 
  13   3   6       45.05       63.70     10.51 o 
 -13   4   6       29.34       28.29     13.08 o 
 -12   4   6       19.97       16.82     16.10 o 
 -11   4   6      342.40      318.41     14.56 o 
 -10   4   6      542.90      558.69     23.75 o 
  -9   4   6       44.20       49.01     12.74 o 
  -8   4   6      871.60      926.86     23.96 o 
  -7   4   6     1617.40     1694.87     33.99 o 
  -6   4   6     1334.76     1432.94     25.23 o 
  -5   4   6     6052.02     6028.30     94.19 o 
  -4   4   6      597.09      568.68     12.01 o 
  -3   4   6     2837.53     2902.66     46.37 o 
  -2   4   6     1330.23     1221.82     21.02 o 
  -1   4   6      319.22      315.29     11.02 o 
   0   4   6     1903.34     1933.71     25.32 o 
   1   4   6      951.20      964.30     15.18 o 
   2   4   6      568.47      602.55      9.89 o 
   3   4   6       71.03       83.70      4.16 o 
   4   4   6     1287.22     1254.45     19.46 o 
   5   4   6      963.64      966.46     16.19 o 
   6   4   6     1726.83     1731.33     26.32 o 
   7   4   6     2618.37     2614.30     38.29 o 
   8   4   6        7.21        6.82      6.81 o 
   9   4   6      676.67      689.32     14.80 o 
  10   4   6       12.94       11.24      7.81 o 
  11   4   6       89.76       97.99      9.47 o 
  12   4   6       87.48       97.51     11.44 o 
  13   4   6       25.40       22.72     10.96 o 
 -13   5   6        1.20      -14.05     14.05 o 
 -12   5   6        4.07        4.11     13.79 o 
 -11   5   6       26.41       38.25     11.73 o 
 -10   5   6        7.62       12.47     10.80 o 
  -9   5   6      262.44      242.34     12.39 o 
  -8   5   6      330.67      340.30     14.28 o 
  -7   5   6       25.28       35.93      8.79 o 
  -6   5   6      108.46       91.06      8.80 o 
  -5   5   6      142.49      141.84     11.20 o 
  -4   5   6     1221.33     1192.22     21.38 o 
  -3   5   6        0.17        5.95      4.73 o 
  -2   5   6      176.17      165.11      7.16 o 
  -1   5   6      237.06      264.86      8.51 o 
   0   5   6      682.39      676.00     13.59 o 
   1   5   6       72.92       88.62      4.42 o 
   2   5   6       72.96       62.84      4.60 o 
   3   5   6      806.94      867.75     14.65 o 
   4   5   6      904.75      919.18     15.73 o 
   5   5   6      232.21      250.79      8.26 o 
   6   5   6       11.06       22.52      6.33 o 
   7   5   6      421.73      411.25     13.22 o 
   8   5   6      394.71      408.34     11.96 o 
   9   5   6       85.31       72.86      8.20 o 
  10   5   6       70.89      108.64      9.35 o 
  11   5   6       96.43       97.07     10.29 o 
  12   5   6       19.54        2.95     11.79 o 
 -12   6   6        0.46       25.04     14.96 o 
 -11   6   6      122.08       94.96     19.38 o 
 -10   6   6      113.19      112.46     18.04 o 
  -9   6   6        0.47        3.21     11.59 o 
  -8   6   6      378.03      434.62     16.55 o 
  -7   6   6      232.62      236.81     12.10 o 
  -6   6   6       34.41       49.88      9.46 o 
  -5   6   6      711.62      761.83     19.38 o 
  -4   6   6        7.53       11.86      7.81 o 
  -3   6   6     1750.25     1694.35     41.41 o 
  -2   6   6     1680.33     1680.15     28.59 o 
  -1   6   6      115.31      124.83      8.61 o 
   0   6   6      414.35      365.60     15.10 o 
   1   6   6      513.87      533.52     14.79 o 
   2   6   6       13.33       16.42      7.05 o 
   3   6   6      155.81      136.88      7.24 o 
   4   6   6      465.35      495.75     11.33 o 
   5   6   6       47.36       52.01      6.55 o 
   6   6   6      284.67      272.51      9.27 o 
   7   6   6      579.11      571.74     13.53 o 
   8   6   6        2.76        1.07      7.57 o 
   9   6   6      393.92      396.04     17.16 o 
  10   6   6      160.18      177.69     12.06 o 
  11   6   6       15.02       10.95     11.46 o 
 -11   7   6       26.18       12.50     15.18 o 
 -10   7   6       36.06       50.85     13.31 o 
  -9   7   6       26.47       41.81     12.59 o 
  -8   7   6       26.95       27.98     11.58 o 
  -7   7   6       33.94       33.87     11.53 o 
  -6   7   6       53.78       55.29     10.53 o 
  -5   7   6       63.13       70.76     10.14 o 
  -4   7   6       21.73       18.03     11.39 o 
  -3   7   6       51.69       76.15      9.17 o 
  -2   7   6      565.13      538.25     16.82 o 
  -1   7   6       41.41       32.01     10.20 o 
   0   7   6       76.35       68.88     10.23 o 
   1   7   6       91.83      114.54     10.86 o 
   2   7   6      194.37      184.58      9.99 o 
   3   7   6        6.40        7.91      8.31 o 
   4   7   6       75.92       63.68     10.22 o 
   5   7   6      397.48      424.67     15.24 o 
   6   7   6      132.64      140.57      8.61 o 
   7   7   6       68.10       62.74      8.40 o 
   8   7   6       65.71       82.29     10.78 o 
   9   7   6       43.92       38.16     11.30 o 
  10   7   6       84.88      100.71     12.60 o 
  -9   8   6        0.43        8.98     13.13 o 
  -8   8   6       53.21       81.08     13.44 o 
  -7   8   6       25.03       13.32     12.12 o 
  -6   8   6       75.62       59.56     11.90 o 
  -5   8   6      234.56      247.86     24.37 o 
  -4   8   6      197.24      193.91     14.00 o 
  -3   8   6        1.48       19.05     11.54 o 
  -2   8   6      147.28      162.90     13.68 o 
  -1   8   6       17.81       20.73     13.89 o 
   0   8   6      359.44      373.81     17.70 o 
   1   8   6      231.68      214.75     25.57 o 
   2   8   6        8.18        7.32      6.96 o 
   3   8   6      188.05      175.15     11.85 o 
   4   8   6      112.12      114.84     11.04 o 
   5   8   6        9.62       -0.10     10.71 o 
   6   8   6       21.02       13.80     15.69 o 
   7   8   6       71.37       98.47     16.65 o 
   8   8   6        5.34      -10.72     23.40 o 
  -7   9   6       35.97       27.85     14.51 o 
  -6   9   6       17.29       19.10     22.00 o 
  -5   9   6        0.22        0.64     12.83 o 
  -4   9   6       50.35       35.75     19.63 o 
  -3   9   6        0.16        8.77     13.66 o 
  -2   9   6        1.16        2.14     15.65 o 
  -1   9   6       18.38       17.71     13.07 o 
   0   9   6       83.06       66.41     22.70 o 
   1   9   6       81.34       55.58     12.98 o 
   2   9   6       59.14       59.68     14.06 o 
   3   9   6       84.87       84.42     20.33 o 
   4   9   6       18.42       -7.50     14.88 o 
   5   9   6       24.41       31.26     16.90 o 
   6   9   6        4.33        8.49     18.05 o 
  -3  10   6       12.28        8.31     15.92 o 
  -2  10   6      125.57      135.22     15.92 o 
  -1  10   6       63.59       77.65     22.95 o 
   0  10   6        2.54        6.32     19.79 o 
   1  10   6       21.52       -7.13     20.73 o 
   2  10   6        0.96       -3.28     24.26 o 
 -14   1   7       31.13       50.98     22.54 o 
 -13   1   7      384.57      377.34     27.95 o 
 -12   1   7      582.22      579.56     22.90 o 
 -11   1   7      412.46      410.91     13.96 o 
 -10   1   7     2500.46     2580.40     43.03 o 
  -9   1   7      333.68      371.78     19.16 o 
  -8   1   7     1718.88     1737.59     29.51 o 
  -7   1   7     3152.03     3164.68     50.61 o 
  -6   1   7        4.88        8.51      3.56 o 
  -5   1   7      595.45      660.75     10.14 o 
  -4   1   7      894.80      872.55     12.33 o 
  -3   1   7     4074.43     3897.45     49.31 o 
  -2   1   7      142.52      140.90      4.18 o 
  -1   1   7    12445.78    12439.71    170.00 o 
   0   1   7    12892.80    13257.36    165.26 o 
   1   1   7     6686.00     6692.23     83.88 o 
   2   1   7    19831.59    20158.62    285.41 o 
   3   1   7        0.33        4.13      3.35 o 
   4   1   7     8640.35     8607.88    117.97 o 
   5   1   7     1188.02     1180.03     16.60 o 
   6   1   7     1378.61     1321.77     18.64 o 
   7   1   7       53.97       52.92      4.79 o 
   8   1   7      169.41      167.56      6.30 o 
   9   1   7      919.53      848.53     15.97 o 
  10   1   7      167.59      167.22      8.27 o 
  11   1   7      740.29      729.66     22.57 o 
  12   1   7      274.99      290.01     14.07 o 
  13   1   7      206.69      252.75     13.94 o 
  14   1   7      324.05      379.23     16.41 o 
 -14   2   7        5.55        8.36     20.65 o 
 -13   2   7       30.10       24.85     26.27 o 
 -12   2   7       21.35        8.56     11.63 o 
 -11   2   7       92.38       87.49     11.12 o 
 -10   2   7       27.39       38.12     12.46 o 
  -9   2   7      543.82      536.68     15.91 o 
  -8   2   7      119.23       94.31     11.85 o 
  -7   2   7        2.16       -5.17      6.37 o 
  -6   2   7      147.54      154.14      6.33 o 
  -5   2   7       90.32       96.03      4.95 o 
  -4   2   7        1.61        9.33      3.82 o 
  -3   2   7      145.30      145.36      4.39 o 
  -2   2   7      196.59      182.60      6.55 o 
  -1   2   7      196.55      191.35      6.42 o 
   0   2   7      396.83      437.85      6.90 o 
   1   2   7     1687.95     1800.58     25.52 o 
   2   2   7       46.23       76.16      3.08 o 
   3   2   7      364.01      385.30      7.02 o 
   4   2   7      190.06      178.78      5.31 o 
   5   2   7      437.09      442.53     10.16 o 
   6   2   7      782.75      752.64     12.29 o 
   7   2   7       49.47       47.32      5.13 o 
   8   2   7       23.49       21.13      5.99 o 
   9   2   7       71.92       68.98      7.17 o 
  10   2   7        1.57       10.60      7.64 o 
  11   2   7       16.86       17.56      8.46 o 
  12   2   7      119.20      119.21     10.14 o 
  13   2   7       35.01       46.16     10.13 o 
 -14   3   7        5.25        0.78     13.98 o 
 -13   3   7      507.08      520.40     25.04 o 
 -12   3   7      787.91      868.61     30.20 o 
 -11   3   7        2.50       -3.28     10.48 o 
 -10   3   7     1109.59     1125.63     25.99 o 
  -9   3   7      535.66      483.93     16.05 o 
  -8   3   7      738.56      761.11     16.08 o 
  -7   3   7      776.84      783.15     15.89 o 
  -6   3   7      200.60      208.11      7.74 o 
  -5   3   7       33.63       44.00      5.07 o 
  -4   3   7      621.29      603.59     12.37 o 
  -3   3   7     1640.87     1580.13     26.26 o 
  -2   3   7      500.79      544.71     10.90 o 
  -1   3   7     5522.59     5423.16     74.95 o 
   0   3   7     4010.23     3842.15     59.45 o 
   1   3   7     1356.95     1306.72     17.62 o 
   2   3   7     8276.23     8090.17    110.80 o 
   3   3   7        6.95        6.45      3.29 o 
   4   3   7     5040.19     4897.21     62.25 o 
   5   3   7      312.17      308.76      8.97 o 
   6   3   7      744.09      720.51     13.19 o 
   7   3   7       17.51       27.35      6.79 o 
   8   3   7       11.52        7.86      7.58 o 
   9   3   7        7.23       13.51      6.87 o 
  10   3   7       28.80       33.31      8.09 o 
  11   3   7      323.51      337.17     12.72 o 
  12   3   7      272.45      282.73     11.22 o 
  13   3   7      121.82      135.97     11.44 o 
 -13   4   7       20.19       -3.96     13.09 o 
 -12   4   7        0.03       -7.51     12.20 o 
 -11   4   7       96.90       98.28     12.33 o 
 -10   4   7        0.33      -10.32     10.32 o 
  -9   4   7       54.24       40.07     12.86 o 
  -8   4   7        1.51        4.89      8.24 o 
  -7   4   7      556.19      549.17     16.46 o 
  -6   4   7      315.23      292.40      9.82 o 
  -5   4   7        1.54       -3.05      5.22 o 
  -4   4   7      298.04      312.14      9.16 o 
  -3   4   7      134.64      141.93      5.91 o 
  -2   4   7      428.96      440.40     10.41 o 
  -1   4   7     1309.97     1327.92     25.87 o 
   0   4   7        7.52        5.14      4.51 o 
   1   4   7      646.27      621.81     10.98 o 
   2   4   7      231.46      262.84      6.56 o 
   3   4   7     1452.43     1506.20     20.69 o 
   4   4   7      188.13      181.81      6.28 o 
   5   4   7      155.78      167.27      6.55 o 
   6   4   7       77.34       75.63      6.20 o 
   7   4   7      229.53      215.54      7.83 o 
   8   4   7      244.32      241.63      8.89 o 
   9   4   7       80.95       85.11      8.48 o 
  10   4   7      163.01      177.58      9.42 o 
  11   4   7      116.53      118.90      9.74 o 
  12   4   7       20.45       35.86      9.94 o 
 -12   5   7      127.36      118.38     14.55 o 
 -11   5   7        0.26        9.72     12.97 o 
 -10   5   7      759.46      786.28     32.53 o 
  -9   5   7      454.10      435.49     20.33 o 
  -8   5   7        2.09        0.55      9.15 o 
  -7   5   7      308.55      317.58     13.34 o 
  -6   5   7      166.86      164.91      9.38 o 
  -5   5   7       37.89       40.54      9.11 o 
  -4   5   7      172.05      169.28      8.68 o 
  -3   5   7      645.49      665.11     13.94 o 
  -2   5   7       23.67       20.53      6.52 o 
  -1   5   7      805.35      789.04     15.52 o 
   0   5   7      912.68      930.22     17.53 o 
   1   5   7      368.34      360.27     11.85 o 
   2   5   7     2621.47     2557.30     41.10 o 
   3   5   7       30.32       43.55      8.76 o 
   4   5   7     1185.97     1155.53     18.76 o 
   5   5   7      143.15      146.66      6.79 o 
   6   5   7      140.87      135.05      7.38 o 
   7   5   7      251.07      243.61      8.80 o 
   8   5   7        7.74       14.08      7.48 o 
   9   5   7        2.67        6.15      8.33 o 
  10   5   7        0.37        4.27      8.95 o 
  11   5   7       28.34       38.77     10.40 o 
  12   5   7       31.84       35.79     10.76 o 
 -11   6   7        6.26        3.38     13.36 o 
 -10   6   7        7.32       13.09     11.28 o 
  -9   6   7      108.55      105.50     11.91 o 
  -8   6   7       47.47       33.98     10.61 o 
  -7   6   7        1.23       -9.38      9.38 o 
  -6   6   7        1.69       -1.73      9.44 o 
  -5   6   7       87.59       73.68     11.28 o 
  -4   6   7        4.52       12.39     10.22 o 
  -3   6   7      156.30      154.85      9.35 o 
  -2   6   7       63.37       64.92      6.42 o 
  -1   6   7      250.55      248.36      9.22 o 
   0   6   7      223.32      257.76     10.58 o 
   1   6   7      587.45      576.10     18.63 o 
   2   6   7       32.14       38.17      7.67 o 
   3   6   7      131.44      133.14      8.96 o 
   4   6   7        0.71        2.97      6.79 o 
   5   6   7      261.61      258.83      9.78 o 
   6   6   7       20.68       17.64      7.80 o 
   7   6   7       34.28       37.67      7.90 o 
   8   6   7      146.06      159.35      9.34 o 
   9   6   7       98.97       97.20      9.55 o 
  10   6   7       95.49       86.53     10.04 o 
  11   6   7       44.22       36.36     12.34 o 
 -10   7   7       15.09       20.04     12.79 o 
  -9   7   7       20.69       18.88     13.07 o 
  -8   7   7       50.30       63.93     14.55 o 
  -7   7   7      170.90      176.82     12.64 o 
  -6   7   7      144.16      132.74     11.58 o 
  -5   7   7       30.40       32.66      9.65 o 
  -4   7   7      364.39      392.86     15.21 o 
  -3   7   7      189.38      209.44     13.33 o 
  -2   7   7       22.03       21.35     24.79 o 
  -1   7   7      419.49      424.77     16.90 o 
   0   7   7      135.31      142.35      9.18 o 
   1   7   7      109.49       85.70     11.64 o 
   2   7   7      329.66      335.90     14.15 o 
   3   7   7        4.90        0.98      9.18 o 
   4   7   7      466.39      402.01     15.42 o 
   5   7   7      453.00      454.46     16.12 o 
   6   7   7        1.20        0.06     10.69 o 
   7   7   7      163.12      166.28     10.48 o 
   8   7   7       58.86       69.79     10.60 o 
   9   7   7        1.02       -0.10     13.23 o 
  -8   8   7        2.16       -5.74     13.00 o 
  -7   8   7        0.05        2.97     12.20 o 
  -6   8   7        0.76       -0.29     11.66 o 
  -5   8   7       24.59       10.21     10.73 o 
  -4   8   7        0.53       -0.74     15.82 o 
  -3   8   7       38.44       47.27     19.01 o 
  -2   8   7        1.21      -13.23     18.03 o 
  -1   8   7       41.73       21.39     11.79 o 
   0   8   7       27.28       11.61     11.53 o 
   1   8   7       47.70       36.26     11.88 o 
   2   8   7        0.22        5.35     14.83 o 
   3   8   7       49.78       43.46      9.78 o 
   4   8   7        0.04        5.79     10.49 o 
   5   8   7        7.98        6.50     11.19 o 
   6   8   7        0.62        0.37     11.84 o 
   7   8   7       30.91       28.88     17.50 o 
   8   8   7        6.60       17.62     17.09 o 
  -6   9   7       20.17       16.01     15.20 o 
  -5   9   7       49.62       55.46     14.36 o 
  -4   9   7      178.91      179.50     19.38 o 
  -3   9   7       37.76        6.06     20.73 o 
  -2   9   7       38.48       39.82     14.63 o 
  -1   9   7      227.63      236.96     31.07 o 
   0   9   7       18.17       37.22     13.53 o 
   1   9   7      114.17      118.76     14.66 o 
   2   9   7      181.81      196.85     27.25 o 
   3   9   7       72.13       83.30     14.56 o 
   4   9   7       19.85       23.56     15.60 o 
   5   9   7      131.84      163.33     30.69 o 
 -13   0   8        3.20        4.10     20.24 o 
 -12   0   8       25.23       35.73     18.93 o 
 -11   0   8       26.34       26.31     17.70 o 
 -10   0   8      505.95      510.13     30.01 o 
  -9   0   8     1245.55     1255.19     48.32 o 
  -8   0   8     1905.34     1943.21     46.23 o 
  -7   0   8      775.69      801.18     22.15 o 
  -6   0   8     2716.39     2718.93     61.48 o 
  -5   0   8     5774.36     5736.90    102.35 o 
  -4   0   8      618.17      609.87     16.80 o 
  -3   0   8    12164.17    11875.65    209.81 o 
  -2   0   8     1309.90     1247.16     23.58 o 
  -1   0   8     5322.34     5342.81     94.98 o 
   0   0   8     2380.62     2350.87     42.64 o 
   1   0   8      149.58      142.15      5.54 o 
   2   0   8      278.93      328.90      8.72 o 
   3   0   8       32.21       32.93      6.16 o 
   4   0   8     2335.47     2297.52     42.53 o 
   5   0   8     1586.50     1505.94     29.16 o 
   6   0   8     2853.87     2726.41     50.61 o 
   7   0   8     4691.13     4481.52     99.33 o 
   8   0   8      912.76      907.84     20.83 o 
   9   0   8     1260.31     1199.84     33.65 o 
  10   0   8       17.58        5.72      8.95 o 
  11   0   8     1210.11     1292.67     67.80 o 
  12   0   8        0.68       22.41     15.50 o 
  13   0   8      264.50      315.70     23.24 o 
 -14   1   8       20.43       53.84     23.60 o 
 -13   1   8        0.02      -10.65     18.69 o 
 -12   1   8       11.52       17.13     13.15 o 
 -11   1   8       62.60       65.72     12.98 o 
 -10   1   8      212.50      235.65     11.50 o 
  -9   1   8       99.94       96.68      7.55 o 
  -8   1   8        1.24       -6.19      6.19 o 
  -7   1   8       15.23       11.21      5.47 o 
  -6   1   8        2.41        3.45      8.65 o 
  -5   1   8       34.34       35.95      3.71 o 
  -4   1   8       94.00       84.80      3.80 o 
  -3   1   8       16.26       25.19      2.92 o 
  -2   1   8      146.23      169.39      4.95 o 
  -1   1   8       57.98       47.47      4.12 o 
   0   1   8      348.64      352.09      6.03 o 
   1   1   8       15.83       19.67      2.65 o 
   2   1   8      275.31      292.77      5.86 o 
   3   1   8      102.48      117.29      3.82 o 
   4   1   8       84.31       83.54      3.93 o 
   5   1   8        3.07       -1.72      3.24 o 
   6   1   8       13.91       10.91      4.29 o 
   7   1   8       97.71      107.44      5.49 o 
   8   1   8      386.68      385.88      9.75 o 
   9   1   8        6.61        3.28      6.73 o 
  10   1   8        8.14        8.36      7.28 o 
  11   1   8       56.95       48.76      8.83 o 
  12   1   8       25.02       29.99      9.32 o 
  13   1   8        8.60       40.32     12.51 o 
 -14   2   8       16.83        2.62     21.55 o 
 -13   2   8       35.48       33.60     23.03 o 
 -12   2   8      664.75      642.06     54.12 o 
 -11   2   8      514.64      493.47     21.51 o 
 -10   2   8      109.22      116.87      8.76 o 
  -9   2   8       65.00       75.82      7.52 o 
  -8   2   8      527.67      572.77     13.63 o 
  -7   2   8        6.39       -1.78      5.49 o 
  -6   2   8     2827.94     2800.28     45.11 o 
  -5   2   8     4826.31     4847.09     75.97 o 
  -4   2   8      248.43      279.99      8.30 o 
  -3   2   8     8768.96     8749.67    120.20 o 
  -2   2   8      804.39      775.05     12.30 o 
  -1   2   8     3888.69     3774.90     52.60 o 
   0   2   8     3098.08     3055.96     42.86 o 
   1   2   8       52.81       45.50      3.44 o 
   2   2   8       51.99       47.72      3.49 o 
   3   2   8        2.47       -3.07      3.07 o 
   4   2   8     1108.71     1083.00     16.82 o 
   5   2   8      880.17      853.49     15.73 o 
   6   2   8     2398.37     2401.17     31.91 o 
   7   2   8     1476.72     1428.41     22.45 o 
   8   2   8      567.28      534.06     12.24 o 
   9   2   8     2867.98     2855.81     42.20 o 
  10   2   8        6.18       14.88      7.68 o 
  11   2   8      577.87      644.58     31.62 o 
  12   2   8       33.24       28.95      9.73 o 
  13   2   8      152.75      189.78     11.97 o 
 -13   3   8        5.44        4.11     16.92 o 
 -12   3   8       71.57       72.19     12.89 o 
 -11   3   8        0.60      -10.79     10.79 o 
 -10   3   8      104.69       67.12     10.09 o 
  -9   3   8        1.24        2.01      8.03 o 
  -8   3   8      159.16      149.51      7.78 o 
  -7   3   8      126.01      129.77      7.03 o 
  -6   3   8       24.73       23.31      6.99 o 
  -5   3   8       42.20       47.51      8.42 o 
  -4   3   8      269.70      252.78      8.10 o 
  -3   3   8       16.86       23.30      4.90 o 
  -2   3   8      890.64      872.03     15.95 o 
  -1   3   8       45.54       35.75      5.51 o 
   0   3   8     1142.47     1144.54     17.39 o 
   1   3   8      136.55      128.85      4.63 o 
   2   3   8      641.64      634.29     11.10 o 
   3   3   8      146.28      156.29      5.19 o 
   4   3   8      204.08      204.66      6.00 o 
   5   3   8      214.16      219.78      6.94 o 
   6   3   8      512.26      522.56     11.73 o 
   7   3   8       42.41       41.89      6.08 o 
   8   3   8      384.01      384.57     10.75 o 
   9   3   8      106.60      117.83      8.67 o 
  10   3   8      322.49      321.08     10.94 o 
  11   3   8       20.10       15.84      8.83 o 
  12   3   8       22.38       20.61     10.14 o 
 -13   4   8       35.82       27.83     14.00 o 
 -12   4   8       43.72       40.37     12.35 o 
 -11   4   8      115.89      112.00     13.08 o 
 -10   4   8        2.26       16.08     10.78 o 
  -9   4   8      370.40      343.82     13.93 o 
  -8   4   8      994.67     1004.24     25.51 o 
  -7   4   8       72.21       79.41      8.43 o 
  -6   4   8      855.55      861.63     20.53 o 
  -5   4   8     1187.00     1251.27     22.50 o 
  -4   4   8      269.33      296.43      8.94 o 
  -3   4   8     3593.89     3621.90     57.60 o 
  -2   4   8     1382.61     1325.57     22.95 o 
  -1   4   8     1128.99     1049.57     21.20 o 
   0   4   8     1051.79      978.55     17.73 o 
   1   4   8       34.66       26.66      4.51 o 
   2   4   8      239.60      222.51      7.00 o 
   3   4   8      225.00      230.27      7.44 o 
   4   4   8      417.04      427.63     11.05 o 
   5   4   8      101.22      101.69      6.09 o 
   6   4   8      792.00      827.33     15.10 o 
   7   4   8     1047.45     1058.15     18.41 o 
   8   4   8      261.40      285.86     10.07 o 
   9   4   8     1139.40     1142.41     26.59 o 
  10   4   8        6.51       18.61      8.43 o 
  11   4   8      499.93      552.94     16.02 o 
  12   4   8      114.57      124.15     11.31 o 
 -12   5   8       10.08        4.32     13.60 o 
 -11   5   8        6.60       -7.85     12.80 o 
 -10   5   8        4.83       -6.10     15.39 o 
  -9   5   8        0.61       -1.44     10.23 o 
  -8   5   8       36.30       52.54     10.04 o 
  -7   5   8       21.66       29.02      8.68 o 
  -6   5   8      447.32      401.09     28.12 o 
  -5   5   8        2.50        8.69      8.13 o 
  -4   5   8      375.73      374.94     11.01 o 
  -3   5   8       16.96        8.67      5.81 o 
  -2   5   8      514.14      453.06     11.29 o 
  -1   5   8        4.93        8.41      5.49 o 
   0   5   8      242.82      266.45      8.89 o 
   1   5   8        0.51       -3.76      6.72 o 
   2   5   8      144.27      151.85      9.59 o 
   3   5   8      240.61      255.21      8.81 o 
   4   5   8      477.71      507.19     12.62 o 
   5   5   8      265.73      287.56     10.45 o 
   6   5   8      816.52      831.24     17.85 o 
   7   5   8       42.78       58.40      8.92 o 
   8   5   8      266.27      291.18     10.16 o 
   9   5   8       19.58       19.96      8.52 o 
  10   5   8      116.44      139.55     10.57 o 
  11   5   8        3.98        3.33     10.04 o 
 -11   6   8      173.01      186.91     15.80 o 
 -10   6   8       23.12       29.91     11.61 o 
  -9   6   8      255.40      255.95     14.13 o 
  -8   6   8      372.33      374.34     15.54 o 
  -7   6   8        0.40       -9.35      9.35 o 
  -6   6   8      628.33      656.98     19.03 o 
  -5   6   8      668.98      684.67     27.60 o 
  -4   6   8       11.18       17.95      8.59 o 
  -3   6   8      378.66      371.32     12.94 o 
  -2   6   8      137.80      135.65      8.64 o 
  -1   6   8      371.28      372.61     16.80 o 
   0   6   8      959.50      942.25     29.49 o 
   1   6   8       54.39       71.11      8.86 o 
   2   6   8       87.48       86.67     10.55 o 
   3   6   8      465.24      485.58     15.34 o 
   4   6   8       36.41       40.47      8.88 o 
   5   6   8       42.88       47.57      9.59 o 
   6   6   8      195.59      185.97      9.74 o 
   7   6   8       58.51       75.39     12.27 o 
   8   6   8       58.58       57.00      9.62 o 
   9   6   8      317.15      333.02     13.90 o 
  10   6   8       28.50       50.90     12.29 o 
 -10   7   8        4.41       14.32     12.91 o 
  -9   7   8        3.87       -5.47     12.44 o 
  -8   7   8       24.24        2.25     12.25 o 
  -7   7   8       51.64       57.48     12.05 o 
  -6   7   8      199.34      192.16     23.08 o 
  -5   7   8        7.25       -2.11     12.25 o 
  -4   7   8      405.11      386.16     15.64 o 
  -3   7   8       68.77       65.23     17.91 o 
  -2   7   8       28.39       46.03     11.58 o 
  -1   7   8        9.69       -2.12      7.69 o 
   0   7   8        1.63       -0.29      8.21 o 
   1   7   8        0.34       -8.07      8.07 o 
   2   7   8       31.76       27.75     10.75 o 
   3   7   8       35.09       47.64      9.73 o 
   4   7   8      256.77      240.13     13.71 o 
   5   7   8       67.60       56.98     10.77 o 
   6   7   8      158.87      151.60     11.64 o 
   7   7   8       80.44       91.02     12.44 o 
   8   7   8      208.88      224.71     12.80 o 
   9   7   8       10.20       10.28     11.35 o 
  -8   8   8      129.27      141.84     15.13 o 
  -7   8   8        0.17        3.51     12.51 o 
  -6   8   8       81.60       88.40     15.23 o 
  -5   8   8       49.46       64.70     12.39 o 
  -4   8   8       53.21       44.05     21.84 o 
  -3   8   8      314.35      314.40     17.27 o 
  -2   8   8      133.84      126.72     13.66 o 
  -1   8   8        0.62       -2.54     11.82 o 
   0   8   8      150.97      169.39     14.87 o 
   1   8   8       90.43      110.40     10.73 o 
   2   8   8      135.05      125.96     17.17 o 
   3   8   8       99.45      115.38     11.76 o 
   4   8   8       10.68       17.50     11.18 o 
   5   8   8       17.04       19.54     11.75 o 
   6   8   8       29.94       35.70     13.19 o 
   7   8   8        0.14      -13.74     13.74 o 
  -5   9   8        0.05       -1.47     21.02 o 
  -4   9   8       16.66       -1.98     13.53 o 
  -3   9   8       14.79       15.59     25.49 o 
  -2   9   8       15.95       -1.62     14.15 o 
  -1   9   8       32.77       33.59     14.22 o 
   0   9   8        1.38       13.07     14.83 o 
   1   9   8       13.65        9.68     13.71 o 
   2   9   8       18.57        7.61     14.88 o 
   3   9   8        0.08       13.25     14.24 o 
   4   9   8        2.98        0.91     13.27 o 
 -13   1   9      217.42      236.31     25.66 o 
 -12   1   9      321.32      348.79     18.61 o 
 -11   1   9       48.45       75.59     13.70 o 
 -10   1   9     1282.29     1400.58     38.21 o 
  -9   1   9      254.59      257.08     12.54 o 
  -8   1   9     1661.36     1720.66     34.49 o 
  -7   1   9     1574.21     1614.46     32.33 o 
  -6   1   9      346.70      346.17     11.96 o 
  -5   1   9     1880.29     1820.90     36.27 o 
  -4   1   9      213.58      205.96      5.97 o 
  -3   1   9       45.00       56.79      5.26 o 
  -2   1   9      211.91      204.18      5.56 o 
  -1   1   9     1717.80     1641.56     23.82 o 
   0   1   9     2117.05     2032.62     29.07 o 
   1   1   9     2863.81     2807.59     39.62 o 
   2   1   9    10132.18    10048.37    125.75 o 
   3   1   9      162.04      154.08      5.05 o 
   4   1   9     8545.32     8294.25    104.33 o 
   5   1   9      233.70      231.66      7.13 o 
   6   1   9     3402.11     3326.45     47.37 o 
   7   1   9     1059.33     1064.43     17.75 o 
   8   1   9      447.55      443.51     10.28 o 
   9   1   9      140.42      160.28      8.42 o 
  10   1   9       57.75       58.80      8.00 o 
  11   1   9       49.41       35.76      8.69 o 
  12   1   9      134.30      148.44     11.71 o 
  13   1   9       55.62       82.82     13.01 o 
 -13   2   9       53.19       63.76     25.08 o 
 -12   2   9       32.69       81.63     23.60 o 
 -11   2   9        0.50       15.62      6.04 o 
 -10   2   9        0.35      -10.39     10.39 o 
  -9   2   9        0.97        6.05      8.50 o 
  -8   2   9        0.41        1.55      6.53 o 
  -7   2   9       70.39       60.17      6.09 o 
  -6   2   9       76.25       79.72      6.00 o 
  -5   2   9       51.73       47.74      5.40 o 
  -4   2   9        3.18        2.96      4.60 o 
  -3   2   9      173.59      153.10      6.79 o 
  -2   2   9       95.41       99.78      4.05 o 
  -1   2   9      309.90      326.56      7.11 o 
   0   2   9      507.54      509.00      9.24 o 
   1   2   9      474.64      468.73      8.97 o 
   2   2   9       46.22       49.81      4.20 o 
   3   2   9     1280.62     1295.63     22.77 o 
   4   2   9       81.56       86.16      4.43 o 
   5   2   9      380.47      361.21      8.84 o 
   6   2   9       33.50       26.24      5.70 o 
   7   2   9      163.32      176.23      9.91 o 
   8   2   9       85.43       59.13      6.94 o 
   9   2   9        9.15        4.49      7.16 o 
  10   2   9      172.87      172.24      9.40 o 
  11   2   9      122.93      111.55     13.00 o 
  12   2   9        8.32        6.91      9.76 o 
 -13   3   9       41.32       87.94     27.87 o 
 -12   3   9        2.85       -6.86     32.00 o 
 -11   3   9      264.43      254.41     17.74 o 
 -10   3   9      953.71     1001.95     30.38 o 
  -9   3   9       10.76       13.38     10.06 o 
  -8   3   9     1225.25     1305.77     24.01 o 
  -7   3   9     1733.48     1624.75     28.31 o 
  -6   3   9      153.75      168.14      8.51 o 
  -5   3   9     1951.65     1910.49     31.94 o 
  -4   3   9      313.28      304.88      9.45 o 
  -3   3   9       46.24       33.22      4.79 o 
  -2   3   9      279.94      267.21      8.38 o 
  -1   3   9     1336.62     1318.87     22.67 o 
   0   3   9      221.58      245.50      6.86 o 
   1   3   9     1617.66     1575.42     25.96 o 
   2   3   9     3578.39     3484.32     49.16 o 
   3   3   9      518.29      541.59     10.71 o 
   4   3   9     6386.30     6323.29     97.83 o 
   5   3   9     1270.70     1288.98     23.14 o 
   6   3   9     1424.99     1414.08     22.39 o 
   7   3   9      520.79      522.09     12.39 o 
   8   3   9      180.72      171.86      8.41 o 
   9   3   9      139.83      164.77     11.59 o 
  10   3   9       14.51       12.34      8.66 o 
  11   3   9        0.50        5.02      9.28 o 
  12   3   9        2.33        5.42     10.40 o 
 -12   4   9        3.82      -16.33     16.33 o 
 -11   4   9       18.40        7.23     11.69 o 
 -10   4   9       46.09       37.96     16.83 o 
  -9   4   9       40.37       33.72      9.46 o 
  -8   4   9       38.89       40.97      9.12 o 
  -7   4   9       22.88       19.69      6.98 o 
  -6   4   9        0.92        3.04      6.32 o 
  -5   4   9       60.39       56.17      6.18 o 
  -4   4   9        5.03        5.50      7.16 o 
  -3   4   9      141.88      152.14      6.59 o 
  -2   4   9      124.78      140.14      6.44 o 
  -1   4   9      450.60      422.97     10.42 o 
   0   4   9      277.50      270.03     22.06 o 
   1   4   9     1199.05     1223.12     21.70 o 
   2   4   9      114.56      136.69      5.95 o 
   3   4   9      992.45     1012.27     18.65 o 
   4   4   9       41.19       55.01      6.43 o 
   5   4   9     1097.68     1160.87     21.68 o 
   6   4   9        6.74       16.00      7.13 o 
   7   4   9      103.92      127.25      9.20 o 
   8   4   9       54.39       51.37      8.55 o 
   9   4   9      177.79      174.33     10.26 o 
  10   4   9       26.06       24.06      9.23 o 
  11   4   9       50.54       38.84     10.82 o 
 -11   5   9      121.79      122.16     18.65 o 
 -10   5   9      169.20      181.73     20.98 o 
  -9   5   9        3.01        0.89      9.80 o 
  -8   5   9      741.69      775.50     21.48 o 
  -7   5   9      596.10      572.60     17.41 o 
  -6   5   9       34.99       31.14     13.41 o 
  -5   5   9     1265.10     1153.66     21.73 o 
  -4   5   9      436.07      433.37     12.00 o 
  -3   5   9       83.40       64.61      6.37 o 
  -2   5   9      459.98      450.90     14.88 o 
  -1   5   9      595.11      607.74     13.72 o 
   0   5   9        0.40        2.27      5.96 o 
   1   5   9     1207.09     1234.42     22.43 o 
   2   5   9      703.18      742.09     17.70 o 
   3   5   9       26.24       27.88      8.98 o 
   4   5   9     1036.49     1033.71     19.95 o 
   5   5   9      101.66      118.07      8.12 o 
   6   5   9      937.37      896.37     18.81 o 
   7   5   9      686.43      730.51     17.72 o 
   8   5   9        3.27        0.74      9.47 o 
   9   5   9      112.50      127.31     12.49 o 
  10   5   9       51.74       48.66     11.03 o 
  11   5   9        2.27       11.92     13.63 o 
 -10   6   9       16.79       34.76     12.48 o 
  -9   6   9       16.84       13.88     11.58 o 
  -8   6   9       26.85       24.78     11.30 o 
  -7   6   9        6.51       -0.33     10.21 o 
  -6   6   9        7.85      -12.28     12.28 o 
  -5   6   9       13.75       16.05     14.57 o 
  -4   6   9       29.99       41.03      9.25 o 
  -3   6   9        3.35       -6.04      6.51 o 
  -2   6   9       54.38       73.10      9.95 o 
  -1   6   9      226.48      239.01      9.17 o 
   0   6   9       38.01       57.57      7.97 o 
   1   6   9      610.22      600.37     16.36 o 
   2   6   9        2.52       -1.12      8.00 o 
   3   6   9      599.02      613.39     21.30 o 
   4   6   9       58.27       62.38     10.22 o 
   5   6   9      199.63      213.22     11.90 o 
   6   6   9        0.28       16.35     10.65 o 
   7   6   9      331.53      332.59     12.56 o 
   8   6   9       54.59       55.51     12.44 o 
   9   6   9       30.40       43.16     10.90 o 
  -9   7   9       16.95       15.53     12.09 o 
  -8   7   9       79.23       86.46     12.43 o 
  -7   7   9      219.56      241.83     43.80 o 
  -6   7   9        2.22       14.49     11.31 o 
  -5   7   9      213.13      237.73     13.17 o 
  -4   7   9      181.26      193.98     12.23 o 
  -3   7   9       28.56       12.35      9.16 o 
  -2   7   9      354.91      348.07     24.55 o 
  -1   7   9      140.75      139.71      9.60 o 
   0   7   9        5.67        3.34      8.83 o 
   1   7   9       65.25       55.21      8.91 o 
   2   7   9       84.55       79.32      9.88 o 
   3   7   9       31.11       27.15     11.81 o 
   4   7   9      135.70      143.34     18.72 o 
   5   7   9      110.35      138.18     12.26 o 
   6   7   9       18.68       22.82     12.39 o 
   7   7   9       79.10       96.10     14.46 o 
   8   7   9        7.41       11.08     15.77 o 
  -7   8   9        2.16        4.89     14.04 o 
  -6   8   9       14.40        6.67     11.51 o 
  -5   8   9       39.07        2.05     16.72 o 
  -4   8   9       22.26       50.33     13.53 o 
  -3   8   9       10.21       12.22     13.75 o 
  -2   8   9       23.38       46.47     13.15 o 
  -1   8   9       35.04       24.12     13.35 o 
   0   8   9        2.85        9.24     14.55 o 
   1   8   9       95.54       82.16     11.16 o 
   2   8   9       20.69       19.27     10.23 o 
   3   8   9      130.87      132.66     14.14 o 
   4   8   9        0.41        9.82     12.79 o 
   5   8   9      107.86      118.04     20.48 o 
   6   8   9        1.47      -12.77     13.28 o 
  -4   9   9       54.90       36.14     19.92 o 
  -3   9   9        0.44        8.48     20.41 o 
  -2   9   9       56.24       60.31     15.01 o 
  -1   9   9        0.74      -15.29     15.29 o 
   0   9   9       14.98        0.57     13.50 o 
   1   9   9       20.52        4.73     15.32 o 
   2   9   9        7.77        3.21     14.08 o 
   3   9   9        2.15      -15.76     15.76 o 
 -13   0  10       86.98      130.15     23.44 o 
 -12   0  10      492.25      571.34     35.74 o 
 -11   0  10       36.71       68.68     20.41 o 
 -10   0  10      259.68      270.34     22.95 o 
  -9   0  10      207.26      209.02     20.57 o 
  -8   0  10       72.78       64.58     16.31 o 
  -7   0  10      240.93      231.16     17.46 o 
  -6   0  10     1371.19     1416.83     51.12 o 
  -5   0  10      611.88      579.15     17.54 o 
  -4   0  10     1351.20     1323.22     32.35 o 
  -3   0  10     8696.15     8481.26    184.76 o 
  -2   0  10      104.88      114.67      7.39 o 
  -1   0  10    10869.90    10657.50    231.24 o 
   0   0  10     1037.81     1090.67     27.15 o 
   1   0  10     7178.01     7075.64    154.53 o 
   2   0  10     7216.53     7293.93    130.13 o 
   3   0  10       13.99       24.34      5.19 o 
   4   0  10      235.25      256.92      9.77 o 
   5   0  10      170.88      167.65     10.77 o 
   6   0  10       16.99        6.17      9.91 o 
   7   0  10      283.97      292.06     12.12 o 
   8   0  10     1055.80      941.16     22.05 o 
   9   0  10     2200.41     1956.03     40.09 o 
  10   0  10        6.02        0.04     13.19 o 
  11   0  10     1175.16     1165.18     82.80 o 
  12   0  10       14.70       17.16     15.73 o 
 -13   1  10       13.10        8.85     20.57 o 
 -12   1  10        1.68      -13.83     14.00 o 
 -11   1  10        9.02       -4.11     13.29 o 
 -10   1  10       58.83       81.29     22.99 o 
  -9   1  10        0.18        0.70     11.64 o 
  -8   1  10        2.08       -5.81      9.31 o 
  -7   1  10       12.10       19.58      7.28 o 
  -6   1  10       70.94       73.82      7.27 o 
  -5   1  10        0.18        7.43      5.99 o 
  -4   1  10      183.21      173.54      7.88 o 
  -3   1  10       85.33       94.03      5.17 o 
  -2   1  10        4.17        9.82      4.35 o 
  -1   1  10       15.73       17.07      3.64 o 
   0   1  10      701.46      711.13     12.06 o 
   1   1  10      323.21      319.87      7.56 o 
   2   1  10       13.46       11.64      4.03 o 
   3   1  10       44.26       34.55      4.39 o 
   4   1  10      109.80      106.33      5.71 o 
   5   1  10       26.24       24.36      4.40 o 
   6   1  10       80.49       88.22      7.67 o 
   7   1  10        1.39       -4.03      5.20 o 
   8   1  10        8.95       10.92      5.81 o 
   9   1  10       28.71       21.54      8.88 o 
  10   1  10       68.25       74.63      9.66 o 
  11   1  10        1.24       -6.84      8.18 o 
  12   1  10       15.30       24.42     10.87 o 
 -13   2  10       88.07      130.31     26.80 o 
 -12   2  10      303.02      339.12     29.67 o 
 -11   2  10       13.97       -6.31     22.05 o 
 -10   2  10      279.07      288.20     21.72 o 
  -9   2  10      490.17      472.16     33.82 o 
  -8   2  10       27.28       22.87     10.00 o 
  -7   2  10      138.54      146.84     11.78 o 
  -6   2  10     1370.06     1369.00     28.20 o 
  -5   2  10      875.52      911.56     30.60 o 
  -4   2  10     1131.88     1116.46     19.92 o 
  -3   2  10     4904.78     4800.50     75.28 o 
  -2   2  10        0.58        4.73      5.09 o 
  -1   2  10     9228.39     9035.71    124.23 o 
   0   2  10     3756.25     3708.36     51.99 o 
   1   2  10     1862.36     1806.68     26.48 o 
   2   2  10     1504.52     1486.30     22.40 o 
   3   2  10      562.64      531.18     17.36 o 
   4   2  10     1366.56     1309.71     46.75 o 
   5   2  10      112.08      120.51      7.75 o 
   6   2  10      367.54      348.57     10.03 o 
   7   2  10      773.65      695.22     15.87 o 
   8   2  10      106.03      114.99      7.91 o 
   9   2  10      807.87      798.17     16.74 o 
  10   2  10       77.32       81.44      9.18 o 
  11   2  10      760.70      755.00     17.88 o 
  12   2  10       57.60       78.56     10.51 o 
 -12   3  10       17.17       -5.25     22.70 o 
 -11   3  10       26.25       29.97     15.01 o 
 -10   3  10        6.56        6.68     13.03 o 
  -9   3  10        6.72        5.11      9.12 o 
  -8   3  10        1.81       12.35      8.53 o 
  -7   3  10       17.82       15.80      7.78 o 
  -6   3  10      207.16      209.83      7.93 o 
  -5   3  10       47.47       50.91      6.23 o 
  -4   3  10      323.00      296.20      9.47 o 
  -3   3  10       15.44       13.99      5.43 o 
  -2   3  10      903.53      897.08     17.00 o 
  -1   3  10       48.26       45.26      5.28 o 
   0   3  10      203.88      214.48      7.71 o 
   1   3  10      196.44      193.24      6.35 o 
   2   3  10      632.90      613.81     12.23 o 
   3   3  10       84.58       90.00      5.79 o 
   4   3  10      145.78      155.18      6.42 o 
   5   3  10      134.81      122.06      7.38 o 
   6   3  10      174.04      198.81     10.33 o 
   7   3  10       94.92       97.39      8.44 o 
   8   3  10      233.30      252.54     14.87 o 
   9   3  10       25.24       14.66      8.98 o 
  10   3  10      169.35      184.10     12.05 o 
  11   3  10        0.15       -4.28     12.16 o 
 -12   4  10      313.68      366.20     48.20 o 
 -11   4  10       19.30       28.17     15.37 o 
 -10   4  10      246.78      242.67     17.04 o 
  -9   4  10      451.90      430.55     15.72 o 
  -8   4  10       71.35       79.81      9.79 o 
  -7   4  10      102.23      100.67      7.60 o 
  -6   4  10      650.61      694.80     18.49 o 
  -5   4  10      364.11      369.54     11.46 o 
  -4   4  10      949.07      983.05     19.03 o 
  -3   4  10     2802.89     2817.01     45.82 o 
  -2   4  10       78.46       92.93      6.44 o 
  -1   4  10     1607.77     1662.85     28.37 o 
   0   4  10     1335.65     1289.13     29.82 o 
   1   4  10      717.12      664.21     14.38 o 
   2   4  10     1826.36     1771.72     30.25 o 
   3   4  10        5.48        8.33      5.94 o 
   4   4  10        8.99       -5.20      7.06 o 
   5   4  10      123.11      102.10      8.84 o 
   6   4  10       26.03       29.48      7.83 o 
   7   4  10        1.15       13.76      9.91 o 
   8   4  10       63.66       59.24     14.07 o 
   9   4  10      234.86      244.28     12.04 o 
  10   4  10        7.45       19.26     10.81 o 
  11   4  10      122.12      137.19     12.54 o 
 -11   5  10        0.16       10.62     17.72 o 
 -10   5  10        4.05        1.87     18.11 o 
  -9   5  10        2.28        0.53     10.48 o 
  -8   5  10       17.27        8.42     14.18 o 
  -7   5  10       31.49       36.33     14.91 o 
  -6   5  10       10.43        7.56      9.31 o 
  -5   5  10       27.76       34.57      7.11 o 
  -4   5  10      397.91      390.78     12.06 o 
  -3   5  10       13.37        6.15      6.69 o 
  -2   5  10      440.04      434.33     17.32 o 
  -1   5  10       30.21       16.45      6.81 o 
   0   5  10      444.17      428.15     12.85 o 
   1   5  10       18.46       18.53      7.73 o 
   2   5  10      242.23      254.11     11.30 o 
   3   5  10       43.01       49.30      8.36 o 
   4   5  10      158.15      178.66     12.80 o 
   5   5  10       10.70       -2.03      9.45 o 
   6   5  10       62.99       61.72      8.45 o 
   7   5  10      111.56      133.77     10.00 o 
   8   5  10      245.59      258.59     12.53 o 
   9   5  10        2.77      -10.91     10.91 o 
  10   5  10       99.96      101.90     14.40 o 
 -10   6  10      108.44      127.86     13.80 o 
  -9   6  10      102.92       86.62     13.17 o 
  -8   6  10        1.96       -0.11     10.25 o 
  -7   6  10      204.55      191.25     15.33 o 
  -6   6  10      525.12      565.35     26.89 o 
  -5   6  10      122.52      148.95     10.83 o 
  -4   6  10      148.08      148.89     11.41 o 
  -3   6  10      505.36      533.77     17.50 o 
  -2   6  10        8.35       12.02      5.14 o 
  -1   6  10      485.33      491.49     14.63 o 
   0   6  10      434.77      446.99     14.88 o 
   1   6  10        6.98        1.95      9.90 o 
   2   6  10      402.85      386.66     14.28 o 
   3   6  10        3.35        7.24      8.69 o 
   4   6  10      108.45      114.56     13.26 o 
   5   6  10       48.85       47.51     12.22 o 
   6   6  10       16.39       21.96     11.28 o 
   7   6  10        8.83        4.79     11.44 o 
   8   6  10       13.75       14.45     10.92 o 
   9   6  10        1.87       -2.20     12.23 o 
  -8   7  10        7.82       -6.09     11.85 o 
  -7   7  10       21.04       14.73     11.96 o 
  -6   7  10       45.74       33.76     11.25 o 
  -5   7  10        2.60       14.34     10.44 o 
  -4   7  10       50.64       59.10     15.44 o 
  -3   7  10        4.34        2.66     11.09 o 
  -2   7  10      147.20      156.68     14.04 o 
  -1   7  10       18.40        1.28      9.08 o 
   0   7  10      185.60      195.55     11.36 o 
   1   7  10       16.45        6.37      9.83 o 
   2   7  10       23.88       35.39     12.97 o 
   3   7  10        1.22        5.18     12.83 o 
   4   7  10       12.33       23.55     10.14 o 
   5   7  10        0.44        9.45     12.10 o 
   6   7  10       94.76      100.07     13.39 o 
   7   7  10       30.05       41.04     13.50 o 
  -6   8  10       41.97       56.51     12.91 o 
  -5   8  10        5.77       -4.02     19.34 o 
  -4   8  10      112.85      146.89     22.91 o 
  -3   8  10      119.76      137.35     15.02 o 
  -2   8  10        9.21       -7.80     14.11 o 
  -1   8  10       89.96       84.24     14.06 o 
   0   8  10       66.03       83.96     14.18 o 
   1   8  10        9.50        1.96     11.03 o 
   2   8  10       75.63       78.38     10.78 o 
   3   8  10       55.37       63.11     12.65 o 
   4   8  10       51.43       26.46     12.33 o 
   5   8  10       86.91       98.83     17.25 o 
 -12   1  11       46.63       58.14     15.88 o 
 -11   1  11      503.59      583.00     29.68 o 
 -10   1  11      272.84      287.75     15.88 o 
  -9   1  11      316.17      361.59     20.37 o 
  -8   1  11     1674.53     1714.11     43.57 o 
  -7   1  11      288.07      302.17     16.37 o 
  -6   1  11     1948.64     2005.13     39.18 o 
  -5   1  11     2496.44     2422.24     46.07 o 
  -4   1  11      516.12      511.74     14.11 o 
  -3   1  11     1825.88     1701.34     33.36 o 
  -2   1  11       29.00       26.76      5.44 o 
  -1   1  11      196.84      189.90      7.44 o 
   0   1  11      155.13      150.89      6.39 o 
   1   1  11      206.04      196.91      7.42 o 
   2   1  11      623.53      610.08     13.06 o 
   3   1  11      650.76      642.14     21.22 o 
   4   1  11     4216.80     4127.73     66.10 o 
   5   1  11        4.43       12.43      5.69 o 
   6   1  11     3241.66     3138.24     45.48 o 
   7   1  11      314.36      352.83     11.70 o 
   8   1  11     1185.20     1183.29     20.69 o 
   9   1  11      342.15      378.03     13.10 o 
  10   1  11      259.91      246.85     15.59 o 
  11   1  11       63.44       69.63     10.43 o 
 -12   2  11       22.80       11.88     21.88 o 
 -11   2  11       51.40       63.93     23.85 o 
 -10   2  11       61.10       78.96     28.23 o 
  -9   2  11       13.66       -7.78      7.78 o 
  -8   2  11       11.51       -0.78      6.36 o 
  -7   2  11       49.73       34.65     10.18 o 
  -6   2  11        9.17        6.18      7.65 o 
  -5   2  11       16.92       15.06      7.32 o 
  -4   2  11       22.10        9.33      6.80 o 
  -3   2  11        5.45        0.14      6.27 o 
  -2   2  11       29.58       27.69      7.01 o 
  -1   2  11      834.08      842.57     18.83 o 
   0   2  11      285.64      275.19      7.44 o 
   1   2  11       93.19       93.08      5.35 o 
   2   2  11        1.34        0.36      4.83 o 
   3   2  11       17.60       11.50      5.12 o 
   4   2  11       57.65       72.31      6.55 o 
   5   2  11      182.50      221.30      8.26 o 
   6   2  11        7.02        6.72      6.39 o 
   7   2  11      352.83      379.43     12.69 o 
   8   2  11        0.12        3.49      8.48 o 
   9   2  11      139.97      134.79     10.57 o 
  10   2  11       15.36       11.18     11.86 o 
  11   2  11       43.86       46.41     13.68 o 
 -12   3  11       19.93       72.04     27.78 o 
 -11   3  11      349.20      449.05     35.82 o 
 -10   3  11      206.92      226.06     26.07 o 
  -9   3  11       91.72      111.71     13.21 o 
  -8   3  11     1246.31     1287.75     41.18 o 
  -7   3  11      105.05       96.32     13.48 o 
  -6   3  11     1072.43     1149.16     25.56 o 
  -5   3  11     1098.21     1057.79     37.47 o 
  -4   3  11       30.45       37.13      7.97 o 
  -3   3  11     1878.14     1833.59     30.88 o 
  -2   3  11      389.59      389.70     10.95 o 
  -1   3  11       49.50       42.31      5.61 o 
   0   3  11       10.50       11.72      6.66 o 
   1   3  11      696.32      697.18     14.44 o 
   2   3  11      553.51      573.92     22.25 o 
   3   3  11       65.03       66.95      6.05 o 
   4   3  11     1051.40     1085.84     18.67 o 
   5   3  11        7.59        8.54      7.22 o 
   6   3  11     1860.26     1822.70     31.64 o 
   7   3  11      379.73      406.47     13.38 o 
   8   3  11      515.20      503.17     17.17 o 
   9   3  11      272.80      295.55     14.44 o 
  10   3  11       25.55       33.26     12.81 o 
  11   3  11       31.01       41.13     28.07 o 
 -11   4  11       22.92        9.28     16.16 o 
 -10   4  11       10.46       21.98     15.01 o 
  -9   4  11      117.70      119.04     15.37 o 
  -8   4  11       54.50       62.73     26.64 o 
  -7   4  11       12.31      -11.53     11.53 o 
  -6   4  11       61.12       55.82      7.55 o 
  -5   4  11       47.14       50.61      7.49 o 
  -4   4  11        1.03        6.03      6.41 o 
  -3   4  11      370.12      388.05     11.50 o 
  -2   4  11      241.94      219.80     13.11 o 
  -1   4  11        8.51        8.13      5.90 o 
   0   4  11        3.17        2.56      6.15 o 
   1   4  11      429.02      471.25     12.18 o 
   2   4  11       33.22       23.65      6.48 o 
   3   4  11      240.04      272.34     11.73 o 
   4   4  11       13.43       16.22      6.95 o 
   5   4  11      243.29      261.36     10.91 o 
   6   4  11       13.68        2.15      8.99 o 
   7   4  11      340.38      367.18     15.52 o 
   8   4  11       23.84       45.52     10.52 o 
   9   4  11      198.32      221.49     12.90 o 
  10   4  11        0.15        7.55     11.35 o 
 -10   5  11       91.77       97.95     17.33 o 
  -9   5  11      138.67      164.25     21.39 o 
  -8   5  11      489.55      561.77     56.73 o 
  -7   5  11       48.36       59.30     12.46 o 
  -6   5  11      428.13      475.50     28.66 o 
  -5   5  11      785.81      798.20     25.88 o 
  -4   5  11       49.06       47.82      7.62 o 
  -3   5  11      407.00      403.95     14.47 o 
  -2   5  11      380.04      345.03     13.52 o 
  -1   5  11        0.27       -0.95      6.08 o 
   0   5  11       80.68       70.94      7.43 o 
   1   5  11      116.17      122.13      9.00 o 
   2   5  11       75.67       91.31      9.35 o 
   3   5  11      402.23      413.47     15.12 o 
   4   5  11      614.58      628.55     17.83 o 
   5   5  11      105.46       94.76     11.05 o 
   6   5  11      159.04      190.61     15.16 o 
   7   5  11      152.61      150.94     10.84 o 
   8   5  11       55.37       65.51     11.14 o 
   9   5  11      118.70      154.44     12.58 o 
  -9   6  11       29.71       37.40     12.28 o 
  -8   6  11        4.98       16.28     15.56 o 
  -7   6  11       98.07      113.94     13.06 o 
  -6   6  11       83.86       69.56     11.46 o 
  -5   6  11       49.48       54.77     10.79 o 
  -4   6  11      167.59      163.21     14.13 o 
  -3   6  11        0.20        6.60      9.28 o 
  -2   6  11        3.77        3.20      5.86 o 
  -1   6  11       65.18       62.95      8.90 o 
   0   6  11       11.25        0.76      9.00 o 
   1   6  11        9.03       -0.58      8.48 o 
   2   6  11       17.23        9.42      8.95 o 
   3   6  11      360.48      385.85     15.45 o 
   4   6  11       45.41       28.63     10.24 o 
   5   6  11      236.43      275.08     13.72 o 
   6   6  11       37.43       35.56     22.33 o 
   7   6  11       45.05       66.34     15.89 o 
   8   6  11        3.06       11.15     13.63 o 
  -7   7  11       17.49        0.80     12.35 o 
  -6   7  11       60.56       69.44     14.87 o 
  -5   7  11      183.35      190.91     13.42 o 
  -4   7  11        3.70       -0.38     11.31 o 
  -3   7  11      133.55      133.25     13.84 o 
  -2   7  11      197.54      191.03     14.49 o 
  -1   7  11        0.20       -6.28      9.44 o 
   0   7  11      214.61      214.45     11.88 o 
   1   7  11      251.57      267.00     19.60 o 
   2   7  11       15.09       15.05     10.45 o 
   3   7  11       14.16        6.65     15.47 o 
   4   7  11       81.57       86.04     12.56 o 
   5   7  11        0.92        3.03     12.71 o 
   6   7  11       52.82       51.80     14.34 o 
  -4   8  11       47.40       56.61     14.81 o 
  -3   8  11        8.77        6.33     14.02 o 
  -2   8  11        3.55        4.76     14.05 o 
  -1   8  11        9.74        0.47     14.67 o 
   0   8  11       44.24       37.55     15.25 o 
   1   8  11       65.52       62.90     15.00 o 
   2   8  11        9.37       -1.36     11.65 o 
   3   8  11       34.38       24.85     14.12 o 
 -12   0  12      357.54      400.61     29.59 o 
 -11   0  12       11.05       22.78     18.85 o 
 -10   0  12      704.50      777.98     39.60 o 
  -9   0  12      193.85      194.75     20.00 o 
  -8   0  12      291.27      325.02     23.77 o 
  -7   0  12      266.25      268.13     20.33 o 
  -6   0  12       13.24       27.95     14.18 o 
  -5   0  12        8.47       15.08     13.44 o 
  -4   0  12     1303.18     1202.25     45.54 o 
  -3   0  12      659.07      696.45     20.75 o 
  -2   0  12        2.83        1.92      7.69 o 
  -1   0  12     3536.08     3441.37     77.17 o 
   0   0  12     1417.96     1379.80     46.53 o 
   1   0  12     1624.41     1598.50     68.16 o 
   2   0  12      854.69      853.11     23.62 o 
   3   0  12     1421.02     1400.95     35.01 o 
   4   0  12      963.94      966.09     26.91 o 
   5   0  12       95.60       86.43     10.38 o 
   6   0  12      274.39      297.50     14.75 o 
   7   0  12      218.23      173.58     12.72 o 
   8   0  12        2.78        0.30     12.12 o 
   9   0  12      315.24      288.94     16.96 o 
  10   0  12        0.88       -1.20     14.61 o 
 -12   1  12        7.66       23.18     16.05 o 
 -11   1  12        0.83      -14.14     14.14 o 
 -10   1  12       17.49        2.02     14.11 o 
  -9   1  12        1.05        4.24     16.35 o 
  -8   1  12       12.13        4.66     12.39 o 
  -7   1  12       21.33        9.45     11.06 o 
  -6   1  12       57.95       28.61     10.66 o 
  -5   1  12      102.84       85.37      7.85 o 
  -4   1  12       13.52        1.97      7.32 o 
  -3   1  12        0.16       -1.09      6.91 o 
  -2   1  12      640.25      606.35     15.79 o 
  -1   1  12       97.79       94.77      6.24 o 
   0   1  12      256.89      243.97      8.99 o 
   1   1  12      138.11      133.51      6.69 o 
   2   1  12      306.85      289.53     10.79 o 
   3   1  12      117.96      118.81      7.09 o 
   4   1  12        6.94        0.32      6.53 o 
   5   1  12        0.28        4.17      7.16 o 
   6   1  12      112.09      123.46      7.47 o 
   7   1  12        1.61       10.97      6.78 o 
   8   1  12       12.23       11.51      9.15 o 
   9   1  12        3.54        1.73      9.89 o 
  10   1  12       52.24       57.81     10.92 o 
 -11   2  12      126.45      176.54     24.67 o 
 -10   2  12      679.95      724.90     27.35 o 
  -9   2  12      110.90      100.73     14.41 o 
  -8   2  12      311.67      318.51     16.85 o 
  -7   2  12      531.79      514.10     16.07 o 
  -6   2  12      135.83      128.27      9.08 o 
  -5   2  12       61.46       44.27      8.39 o 
  -4   2  12      281.09      283.85     11.88 o 
  -3   2  12      753.74      727.49     17.83 o 
  -2   2  12      131.65      138.07     13.90 o 
  -1   2  12     1738.84     1769.10     35.08 o 
   0   2  12      230.53      234.79     11.01 o 
   1   2  12     2600.09     2623.23     42.67 o 
   2   2  12     2003.83     1961.27     33.29 o 
   3   2  12      255.69      256.41      8.00 o 
   4   2  12      815.06      802.23     19.80 o 
   5   2  12      124.29      118.05      8.01 o 
   6   2  12      158.37      154.64      9.13 o 
   7   2  12       27.03       21.18      8.33 o 
   8   2  12        0.22        3.77      8.34 o 
   9   2  12      180.48      195.41     11.85 o 
  10   2  12        0.13        5.97     11.11 o 
 -11   3  12       13.69       27.86     24.26 o 
 -10   3  12       13.59       57.53     26.06 o 
  -9   3  12        3.05       -8.78     10.01 o 
  -8   3  12       15.33        1.19      9.40 o 
  -7   3  12        0.27       -9.97      9.97 o 
  -6   3  12        0.58        1.38      8.97 o 
  -5   3  12        0.68       12.12      8.62 o 
  -4   3  12      587.78      582.78     17.29 o 
  -3   3  12      345.18      291.82     12.61 o 
  -2   3  12        5.49       -1.81      7.38 o 
  -1   3  12        1.83       -6.12      7.78 o 
   0   3  12      452.49      451.97     14.00 o 
   1   3  12       67.43       74.37      6.69 o 
   2   3  12       16.74       17.22      6.62 o 
   3   3  12        1.44       11.29      5.75 o 
   4   3  12      415.35      442.81     11.60 o 
   5   3  12       38.84       48.81      7.87 o 
   6   3  12      159.10      164.52      9.28 o 
   7   3  12        0.76        7.17      8.45 o 
   8   3  12      257.55      259.98     11.98 o 
   9   3  12        0.24        1.88     10.74 o 
  10   3  12       85.96       96.50     14.91 o 
 -10   4  12      219.17      231.57     17.93 o 
  -9   4  12       11.04        8.15     13.68 o 
  -8   4  12      230.95      253.96     40.94 o 
  -7   4  12      591.61      564.10     18.43 o 
  -6   4  12        8.90       12.48      9.59 o 
  -5   4  12      189.84      182.99     16.86 o 
  -4   4  12      305.66      281.17     12.54 o 
  -3   4  12      107.23      118.18      9.19 o 
  -2   4  12      347.98      376.38     11.71 o 
  -1   4  12     1510.89     1583.24     27.98 o 
   0   4  12       52.46       58.39      7.12 o 
   1   4  12      793.07      804.05     19.51 o 
   2   4  12      948.79      975.38     19.60 o 
   3   4  12      127.79      123.06     11.83 o 
   4   4  12     1091.97     1068.84     24.55 o 
   5   4  12      102.93      113.76     10.10 o 
   6   4  12       40.47       44.63      8.82 o 
   7   4  12        4.31       16.12      9.45 o 
   8   4  12        3.12      -12.04     12.04 o 
   9   4  12       42.59       37.54     11.19 o 
  -9   5  12       22.52        6.66     20.94 o 
  -8   5  12       16.05       -4.31     14.83 o 
  -7   5  12        3.84       -0.98     25.90 o 
  -6   5  12      130.50      125.65     31.27 o 
  -5   5  12       11.93       14.08     10.13 o 
  -4   5  12       10.58        9.65      7.55 o 
  -3   5  12        1.84       -3.23      8.82 o 
  -2   5  12      302.68      322.92     12.54 o 
  -1   5  12      195.30      163.69      8.74 o 
   0   5  12       68.92       65.89      8.07 o 
   1   5  12       43.12       34.72      8.76 o 
   2   5  12      198.56      235.00     11.32 o 
   3   5  12       22.23       23.62      8.74 o 
   4   5  12       67.93       65.01     10.00 o 
   5   5  12        0.32       -7.61     14.87 o 
   6   5  12      224.13      232.41     13.65 o 
   7   5  12       16.87        4.92     12.68 o 
   8   5  12       84.41       94.36     16.79 o 
  -8   6  12       61.76       56.69     30.94 o 
  -7   6  12      129.20       81.98     26.47 o 
  -6   6  12        8.11       12.97     10.90 o 
  -5   6  12      349.01      355.64     15.84 o 
  -4   6  12      463.83      501.04     18.01 o 
  -3   6  12       51.05       68.79      9.03 o 
  -2   6  12      162.37      166.68      9.92 o 
  -1   6  12      395.51      402.65     16.75 o 
   0   6  12       33.22       23.21      9.65 o 
   1   6  12      270.46      261.91     12.65 o 
   2   6  12      351.93      358.02     14.47 o 
   3   6  12        3.31       10.66     10.88 o 
   4   6  12      242.07      234.55     13.64 o 
   5   6  12       93.87       96.52     12.37 o 
   6   6  12       62.37       50.89     12.83 o 
   7   6  12       68.00       49.41     13.71 o 
  -6   7  12       14.63       32.23     23.75 o 
  -5   7  12       25.09       47.59     12.92 o 
  -4   7  12       35.29       38.90     12.23 o 
  -3   7  12        0.01        2.80     13.71 o 
  -2   7  12       56.71       54.18     14.10 o 
  -1   7  12       18.98       -0.10     11.79 o 
   0   7  12       82.28      101.81     11.02 o 
   1   7  12       90.37       83.39     11.28 o 
   2   7  12       22.17       10.29     11.71 o 
   3   7  12       19.85        5.00     11.74 o 
   4   7  12       38.52       49.92     12.08 o 
   5   7  12        3.58        0.82     22.62 o 
 -11   1  13       99.78      104.50     16.79 o 
 -10   1  13        0.50        9.61     14.83 o 
  -9   1  13      339.37      429.66     21.62 o 
  -8   1  13      664.55      634.49     23.48 o 
  -7   1  13        3.19       16.27     12.95 o 
  -6   1  13     1175.24     1183.70     33.89 o 
  -5   1  13      927.46      829.75     26.67 o 
  -4   1  13      440.99      476.22     14.94 o 
  -3   1  13     2541.61     2425.24     46.62 o 
  -2   1  13        2.89       -4.97      7.18 o 
  -1   1  13      935.71      888.93     20.65 o 
   0   1  13       40.67       33.67      6.25 o 
   1   1  13       25.91       30.69      6.36 o 
   2   1  13       15.23       11.31      6.31 o 
   3   1  13       24.61       25.17      6.85 o 
   4   1  13      651.51      644.08     15.65 o 
   5   1  13        7.85        0.38      7.76 o 
   6   1  13     1417.47     1358.77     25.53 o 
   7   1  13      251.57      266.95     11.61 o 
   8   1  13      768.18      743.25     33.03 o 
   9   1  13      468.53      500.49     20.70 o 
 -10   2  13       53.51       64.11     15.60 o 
  -9   2  13       37.33       48.62     14.71 o 
  -8   2  13       15.67       24.06     12.50 o 
  -7   2  13       36.48       24.12     12.18 o 
  -6   2  13      129.04      111.46      9.87 o 
  -5   2  13       63.74       53.82      8.75 o 
  -4   2  13       14.78       24.11      8.17 o 
  -3   2  13       16.59        9.33      9.77 o 
  -2   2  13       55.52       46.60      8.38 o 
  -1   2  13       77.68       72.38      8.79 o 
   0   2  13        7.97        9.26      9.33 o 
   1   2  13       70.31       62.96      8.40 o 
   2   2  13        0.45       -5.96      6.45 o 
   3   2  13      409.90      423.51     12.55 o 
   4   2  13       13.84        3.89      7.78 o 
   5   2  13      187.73      186.28     11.49 o 
   6   2  13       29.25       23.22     10.38 o 
   7   2  13       90.89      105.23     11.54 o 
   8   2  13       18.93       28.39      9.72 o 
   9   2  13       60.19       79.16     11.31 o 
 -10   3  13        4.95        6.80     23.28 o 
  -9   3  13      175.82      196.73     16.88 o 
  -8   3  13      136.20      146.40     13.15 o 
  -7   3  13       19.54       21.09      9.90 o 
  -6   3  13     1008.65     1014.45     26.37 o 
  -5   3  13      546.21      528.04     23.38 o 
  -4   3  13      405.71      421.25     16.26 o 
  -3   3  13      981.60      967.84     28.60 o 
  -2   3  13        2.01       -7.94      8.43 o 
  -1   3  13      867.20      798.29     20.27 o 
   0   3  13      342.85      312.58     12.28 o 
   1   3  13       41.67       30.86     10.58 o 
   2   3  13        1.27       -7.09      8.39 o 
   3   3  13       44.83       25.19      8.11 o 
   4   3  13      353.47      346.34     17.39 o 
   5   3  13        0.06        7.12      8.23 o 
   6   3  13      508.37      538.80     26.55 o 
   7   3  13      169.21      204.06     11.06 o 
   8   3  13      383.41      442.03     16.14 o 
   9   3  13      258.70      285.93     13.74 o 
  -9   4  13        1.51      -14.70     14.70 o 
  -8   4  13        0.44      -13.75     13.75 o 
  -7   4  13      145.08      149.82     11.98 o 
  -6   4  13       58.01       48.11     10.59 o 
  -5   4  13       35.14       29.19      9.72 o 
  -4   4  13      249.56      227.41     14.81 o 
  -3   4  13       43.52       26.12      9.00 o 
  -2   4  13        3.10        4.10      8.54 o 
  -1   4  13       54.68       65.67     13.99 o 
   0   4  13        5.40        7.49      9.80 o 
   1   4  13       90.62       93.25     11.71 o 
   2   4  13        0.17       -2.25      7.97 o 
   3   4  13      209.18      216.27     13.92 o 
   4   4  13       17.56       12.65      9.33 o 
   5   4  13      341.68      347.72     16.78 o 
   6   4  13       50.39       33.48     11.04 o 
   7   4  13      192.71      239.06     12.16 o 
   8   4  13       26.43       48.35     11.26 o 
  -8   5  13       91.10       68.30     16.07 o 
  -7   5  13        2.71        3.44     24.18 o 
  -6   5  13      224.44      297.18     18.80 o 
  -5   5  13       18.34       17.89     10.80 o 
  -4   5  13      346.26      338.65     29.80 o 
  -3   5  13      574.14      595.91     39.42 o 
  -2   5  13       22.94       10.25      9.80 o 
  -1   5  13      388.09      342.05     14.54 o 
   0   5  13      257.98      258.04     12.05 o 
   1   5  13        6.91       -4.01      9.23 o 
   2   5  13       95.02       83.43     10.06 o 
   3   5  13       38.84       54.64      9.96 o 
   4   5  13       31.72       21.76     11.02 o 
   5   5  13        0.36        1.51     10.84 o 
   6   5  13      156.32      188.69     14.30 o 
   7   5  13       32.31       26.96     13.53 o 
  -6   6  13       45.31       45.20     15.46 o 
  -5   6  13        2.95       -4.62     15.04 o 
  -4   6  13        8.67        2.88     14.87 o 
  -3   6  13       13.28        6.35     11.14 o 
  -2   6  13       40.98       34.04     10.22 o 
  -1   6  13        2.56       10.08      9.48 o 
   0   6  13        1.94       -7.41      9.23 o 
   1   6  13       71.76       79.79     12.82 o 
   2   6  13        6.59      -10.00     10.00 o 
   3   6  13       71.36       98.15     11.90 o 
   4   6  13        6.15       -7.73     11.57 o 
   5   6  13       77.85      107.49     17.49 o 
  -3   7  13      114.79      124.46     14.81 o 
  -2   7  13        3.60        9.74     13.58 o 
  -1   7  13       83.34       91.06     15.57 o 
   0   7  13       87.74       81.98     11.93 o 
   1   7  13        9.87       -6.85     11.34 o 
   2   7  13      100.90      105.88     12.60 o 
 -10   0  14      196.32      184.59     23.28 o 
  -9   0  14       74.14       67.29     21.72 o 
  -8   0  14      994.76     1000.55     45.19 o 
  -7   0  14      404.35      332.83     25.58 o 
  -6   0  14      136.27      137.37     20.16 o 
  -5   0  14      301.97      259.28     22.38 o 
  -4   0  14        2.06      -14.10     14.10 o 
  -3   0  14        1.63      -14.34     14.34 o 
  -2   0  14      542.91      485.87     29.02 o 
  -1   0  14      811.07      862.62     28.42 o 
   0   0  14        1.49        0.58      9.07 o 
   1   0  14     1983.82     1948.82     46.91 o 
   2   0  14      839.80      814.32     24.89 o 
   3   0  14     1162.75     1202.40     32.74 o 
   4   0  14     1915.77     1777.80     44.06 o 
   5   0  14      183.25      165.10     13.96 o 
   6   0  14      775.72      855.31     27.94 o 
   7   0  14        5.66       -2.61     13.08 o 
   8   0  14      212.30      237.78     17.45 o 
 -10   1  14        0.11        3.18     15.61 o 
  -9   1  14        8.15        0.25     12.98 o 
  -8   1  14        6.93       -4.75     13.17 o 
  -7   1  14       22.33        0.23     12.12 o 
  -6   1  14       23.92       20.58     11.59 o 
  -5   1  14       34.38        5.23     12.36 o 
  -4   1  14        4.82       -4.32     11.20 o 
  -3   1  14        0.76       -8.59      9.58 o 
  -2   1  14        9.87       13.97      8.51 o 
  -1   1  14       18.65       14.72      8.14 o 
   0   1  14       36.14       27.62      8.41 o 
   1   1  14       26.33       28.50      6.94 o 
   2   1  14       38.24       33.72      7.30 o 
   3   1  14        0.72        1.31      7.59 o 
   4   1  14       12.34       14.77      7.78 o 
   5   1  14       15.77       19.80      8.66 o 
   6   1  14       22.84       30.42      9.35 o 
   7   1  14        9.99       10.90     17.69 o 
   8   1  14        4.35        6.63     11.82 o 
  -9   2  14        9.23       14.16     14.49 o 
  -8   2  14      422.37      470.02     57.30 o 
  -7   2  14      110.18       90.97     13.80 o 
  -6   2  14      321.02      296.03     37.13 o 
  -5   2  14      482.67      479.38     16.79 o 
  -4   2  14      200.41      185.59     10.65 o 
  -3   2  14        2.06       -2.91      8.52 o 
  -2   2  14      221.85      230.54     10.94 o 
  -1   2  14      685.05      651.65     17.72 o 
   0   2  14        0.42       -0.71      8.19 o 
   1   2  14     1390.15     1435.33     31.52 o 
   2   2  14      676.38      666.14     23.19 o 
   3   2  14      701.37      677.14     16.38 o 
   4   2  14     1000.32     1005.65     20.98 o 
   5   2  14       84.10       75.32      8.98 o 
   6   2  14      747.69      782.31     21.99 o 
   7   2  14        3.61        2.62     12.29 o 
   8   2  14      148.67      201.16     14.88 o 
  -9   3  14       58.11       75.00     16.60 o 
  -8   3  14        4.47        2.29     14.51 o 
  -7   3  14        0.77       -3.24     10.15 o 
  -6   3  14        2.72        1.87     10.07 o 
  -5   3  14        0.11       -1.62      9.82 o 
  -4   3  14       11.02       -0.80      9.42 o 
  -3   3  14       15.31       -8.45     10.39 o 
  -2   3  14      172.48      175.89     10.62 o 
  -1   3  14       62.71       39.14      9.65 o 
   0   3  14      170.14      158.55     11.03 o 
   1   3  14       97.37       99.34     10.12 o 
   2   3  14       70.50       92.36     10.53 o 
   3   3  14       58.18       70.96     10.40 o 
   4   3  14      121.51      106.37     13.42 o 
   5   3  14       52.82       80.07     14.02 o 
   6   3  14       64.51       71.21     11.49 o 
   7   3  14       29.23       45.41     18.41 o 
  -8   4  14      258.05      250.99     18.77 o 
  -7   4  14       96.52      109.17     11.93 o 
  -6   4  14       10.57       20.96     10.39 o 
  -5   4  14      261.68      240.39     12.89 o 
  -4   4  14       73.03       82.64     11.23 o 
  -3   4  14       10.08        1.72      9.61 o 
  -2   4  14      144.16      152.81     11.19 o 
  -1   4  14      255.77      285.15     13.44 o 
   0   4  14        2.44       -9.34      9.34 o 
   1   4  14      509.84      530.96     20.10 o 
   2   4  14      208.72      209.48     14.58 o 
   3   4  14      194.38      208.37     15.02 o 
   4   4  14      471.44      462.59     20.86 o 
   5   4  14        5.31       -3.30     15.12 o 
   6   4  14      228.51      236.16     23.57 o 
   7   4  14       19.93       23.30     35.81 o 
  -7   5  14        9.47      -14.75     25.32 o 
  -6   5  14       23.15       30.28     15.95 o 
  -5   5  14       11.04       17.72     11.86 o 
  -4   5  14       32.51       37.44     10.81 o 
  -3   5  14        2.70        1.30     10.78 o 
  -2   5  14       35.40       28.61     11.18 o 
  -1   5  14        0.93        3.91      9.93 o 
   0   5  14      152.25      139.77     13.61 o 
   1   5  14       76.66       77.90     14.00 o 
   2   5  14      111.65      129.32     14.43 o 
   3   5  14      168.92      172.72     15.68 o 
   4   5  14       18.28       29.64     11.79 o 
   5   5  14       33.14       35.81     12.55 o 
  -4   6  14       11.17       44.31     16.40 o 
  -3   6  14       35.92       26.26     12.62 o 
  -2   6  14       74.42       77.63     14.44 o 
  -1   6  14       32.29       23.99     12.86 o 
   0   6  14       17.21       24.48     13.32 o 
   1   6  14      117.84      135.76     15.04 o 
   2   6  14       45.12       49.26     11.69 o 
   3   6  14       47.39       44.89     12.41 o 
  -8   1  15        0.71      -13.74     14.19 o 
  -7   1  15      258.06      250.36     16.95 o 
  -6   1  15      485.53      481.65     22.32 o 
  -5   1  15        1.00        8.50     12.41 o 
  -4   1  15      915.50      935.24     28.79 o 
  -3   1  15      826.61      815.32     35.55 o 
  -2   1  15      180.24      196.94     10.98 o 
  -1   1  15     1456.28     1415.72     30.52 o 
   0   1  15       74.76       67.77     15.35 o 
   1   1  15      516.65      483.01     16.72 o 
   2   1  15       48.17       52.48     10.87 o 
   3   1  15       92.77       87.45      9.12 o 
   4   1  15        7.36        3.43      8.47 o 
   5   1  15       26.74        9.57      9.23 o 
   6   1  15      138.19      140.25     11.10 o 
   7   1  15       44.35       45.79     15.17 o 
  -8   2  15        4.95      -14.25     14.25 o 
  -7   2  15        8.35        6.72     14.52 o 
  -6   2  15       15.41        5.01     13.09 o 
  -5   2  15        3.25        7.73     12.33 o 
  -4   2  15       37.57       25.80      9.91 o 
  -3   2  15       12.54        2.20      9.35 o 
  -2   2  15       37.63       23.91      9.37 o 
  -1   2  15        8.09        2.57      9.20 o 
   0   2  15       13.41       21.54      9.40 o 
   1   2  15       34.74       30.11      9.78 o 
   2   2  15       18.33       23.61     10.21 o 
   3   2  15       25.15       38.57      9.91 o 
   4   2  15       39.01       47.83     10.69 o 
   5   2  15       20.59       14.83     11.36 o 
   6   2  15       26.73       22.22     13.81 o 
   7   2  15       19.12       12.56     12.68 o 
  -7   3  15      178.73      179.98     15.40 o 
  -6   3  15      262.25      311.04     14.07 o 
  -5   3  15        6.06        9.51      9.89 o 
  -4   3  15      417.66      483.24     22.90 o 
  -3   3  15      345.37      321.36     17.00 o 
  -2   3  15      105.60      118.32     10.84 o 
  -1   3  15      775.65      736.58     20.07 o 
   0   3  15        3.59        0.82      9.54 o 
   1   3  15      471.03      484.14     17.24 o 
   2   3  15      243.90      220.45     12.18 o 
   3   3  15        7.07        2.05     11.84 o 
   4   3  15       10.53        4.91     13.25 o 
   5   3  15        0.46      -13.65     13.65 o 
   6   3  15       74.74       63.04     16.81 o 
  -6   4  15        3.48       -8.55     11.16 o 
  -5   4  15       46.14       40.82     11.80 o 
  -4   4  15       77.25       79.04     12.81 o 
  -3   4  15       20.19       19.49     13.25 o 
  -2   4  15       66.62       50.18     10.49 o 
  -1   4  15       10.75       10.16     10.50 o 
   0   4  15       68.40       57.91     11.05 o 
   1   4  15        0.54       -8.47     12.83 o 
   2   4  15       28.39       18.77     13.11 o 
   3   4  15       49.47       47.50     13.94 o 
   4   4  15       21.47        2.91     13.48 o 
   5   4  15       60.33       76.20     15.31 o 
  -4   5  15      167.44      184.26     16.85 o 
  -3   5  15      137.93      152.23     12.55 o 
  -2   5  15       58.21       88.28     12.50 o 
  -1   5  15      239.35      241.39     15.97 o 
   0   5  15       48.57       47.95     13.41 o 
   1   5  15      119.06       90.52     15.14 o 
   2   5  15       97.05       92.41     14.29 o 
   3   5  15        6.50        0.96     14.63 o 
  -7   0  16        7.14       -5.57     21.39 o 
  -6   0  16      444.11      400.47     28.69 o 
  -5   0  16      214.59      150.49     22.54 o 
  -4   0  16      155.21      154.75     22.21 o 
  -3   0  16      368.60      348.07     26.72 o 
  -2   0  16       57.14       53.68     17.38 o 
  -1   0  16        0.31      -14.67     16.06 o 
   0   0  16        5.33        5.74     16.31 o 
   1   0  16      330.40      346.58     25.41 o 
   2   0  16      102.42       99.82     13.53 o 
   3   0  16      402.57      429.63     20.93 o 
   4   0  16      599.74      581.15     23.24 o 
   5   0  16       29.71        5.81     20.73 o 
  -7   1  16        4.78        5.14     13.58 o 
  -6   1  16        0.14       -8.07     14.63 o 
  -5   1  16        0.14      -13.44     13.44 o 
  -4   1  16        3.65       -7.26     12.31 o 
  -3   1  16       42.63       24.62     13.22 o 
  -2   1  16       26.68       -0.27     11.53 o 
  -1   1  16       43.27       44.82     10.10 o 
   0   1  16       71.99       68.66     10.29 o 
   1   1  16       17.93       12.32     10.84 o 
   2   1  16        3.61       10.13     10.42 o 
   3   1  16       41.09       44.58     10.74 o 
   4   1  16        0.28       -9.14      9.14 o 
   5   1  16        8.83       12.37     12.24 o 
  -6   2  16      478.14      499.64     24.86 o 
  -5   2  16      299.75      250.14     17.92 o 
  -4   2  16       56.20       45.66     13.73 o 
  -3   2  16      220.54      198.35     11.87 o 
  -2   2  16        5.82      -11.70     11.70 o 
  -1   2  16        6.32       -0.65     11.71 o 
   0   2  16       58.81       64.24     10.97 o 
   1   2  16      171.84      194.02     12.26 o 
   2   2  16       75.63       84.01     11.00 o 
   3   2  16      221.36      253.19     13.57 o 
   4   2  16      286.72      272.29     14.08 o 
   5   2  16       97.08      116.22     36.64 o 
  -5   3  16       38.04       58.46     15.01 o 
  -4   3  16        9.56       -8.89     11.11 o 
  -3   3  16        3.35       11.52     10.79 o 
  -2   3  16        7.01       -6.27      9.95 o 
  -1   3  16        8.20        4.28     10.99 o 
   0   3  16       17.00       13.35     14.99 o 
   1   3  16       10.26       -7.45     11.23 o 
   2   3  16       97.99       93.69     11.96 o 
   3   3  16      124.29      103.58     14.65 o 
   4   3  16        5.96       -9.05     21.19 o 
  -4   4  16       71.68       96.84     13.82 o 
  -3   4  16      233.25      215.62     16.53 o 
  -2   4  16       43.43       47.88     12.12 o 
  -1   4  16       12.72        6.61     11.88 o 
   0   4  16       24.82       22.19     12.15 o 
   1   4  16       21.06       11.17     14.51 o 
   2   4  16        2.06        6.70     13.68 o 
  -5   1  17       46.74       60.03     15.01 o 
  -4   1  17      149.08      148.78     15.95 o 
  -3   1  17       14.58        3.62     14.60 o 
  -2   1  17      272.43      268.25     17.29 o 
  -1   1  17      454.89      434.19     21.95 o 
   0   1  17       50.65       52.64     13.48 o 
   1   1  17      708.82      703.60     20.91 o 
   2   1  17       80.92       72.24     11.70 o 
   3   1  17      204.95      192.27     13.36 o 
  -4   2  17        8.57      -14.89     14.89 o 
  -3   2  17        5.11       16.05     14.21 o 
  -2   2  17        6.51        2.35     14.66 o 
  -1   2  17        7.02       -5.68     10.52 o 
   0   2  17       43.00       40.81     10.88 o 
   1   2  17        0.01      -10.73     10.73 o 
   2   2  17       57.95       66.38     12.51 o 
  -1   3  17      271.76      273.37     16.79 o 
   0   3  17        4.29        9.52     14.02 o 
                                                 
